# Supplementary material for: Exploring mosquito virome dynamics within São Paulo Zoo: insights into mosquito-virus-environment interactions
Source: Front Cell Infect Microbiol. 2025 Jan 10;14:1496126. doi: 10.3389/fcimb.2024.1496126 (PMC11757883; doi:10.3389/fcimb.2024.1496126)
Supplement: Supplementary file 1 [file Table1.xls]

## Sheet: Pool_meta
Pool	Raw reads	Clean reads	Reads unmapped	Reads mapped	Viral reads (n)	Viral reads (%)	Total contigs	Viral contig
20	442120	420216	32783	387433	93117	24.0343	81	4
21	898724	857050	45897	811153	530253	65.3703	212	17
22	1259866	1140444	274136	866308	289662	33.4364	1606	45
23	1191508	1074644	138523	936121	553770	59.1558	405	32
24	1384162	1278046	72739	1205307	1091729	90.5768	116	14
25	2175124	1844798	305185	1539613	258042	16.7602	437	38
26	1404044	1106734	113358	993376	462180	46.5262	68	27
27	1513320	1382794	154394	1228400	762062	62.037	167	49
28	1157362	1049750	483696	566054	139464	24.6379	5011	62
32	743790	696378	84601	611777	203498	33.2634	391	59
33	1268614	1145358	49828	1095530	1077331	98.3388	295	83
34	1107350	1020316	299072	721244	281161	38.9828	7074	126
35	928960	845980	78775	767205	735663	95.8887	659	79
36	843356	750654	272890	477764	317231	66.3991	2629	39
37	362650	326064	146475	179589	106674	59.399	731	19
38	667920	626396	167417	458979	198292	43.2028	4510	36
39	745896	667634	82168	585466	415138	70.9073	717	31
40	1623402	1507704	95796	1411908	1183702	83.837	61	21
41	1846302	1706274	131548	1574726	1069819	67.9368	209	25
42	1984628	1806748	158542	1648206	762387	46.2556	216	33
43	761778	727470	55793	671677	409277	60.9336	271	54
44	603788	579772	37729	542043	447799	82.6132	88	27
45	1415994	1300176	75352	1224824	961807	78.5261	92	26
46	1516468	1348496	221517	1126979	700592	62.1655	1772	47
47	1556430	1401678	80342	1321336	1192112	90.2202	197	23
48	1523016	1300734	83748	1216986	1169897	96.1307	189	23
TOTAL	31654612	27912308	3742304	24170004			28204	1039
