# Supplementary material for: Exploring mosquito virome dynamics within São Paulo Zoo: insights into mosquito-virus-environment interactions
Source: Front Cell Infect Microbiol. 2025 Jan 10;14:1496126. doi: 10.3389/fcimb.2024.1496126 (PMC11757883; doi:10.3389/fcimb.2024.1496126)
Supplement: Supplementary file 2 [file Table2.xls]

## Sheet: virus_species
Species	Phylum	Class	Order	Family	Genus	Genome.composition	total_reads	num_contigs	mean_lenght (nuc)	aa_ident_avg	aa_ident_sd
Alphabaculovirus chrychalcites	#N/A	Naldaviricetes	Lefavirales	Baculoviridae	Alphabaculovirus	dsDNA	450	3	6282.33	32.3	0
Alphachrysovirus shuangaoense	Duplornaviricota	Chrymotiviricetes	Ghabrivirales	Chrysoviridae	Alphachrysovirus	dsRNA	160	7	834.143	97.4143	4.22549
Enontekio alphachrysovirus	Duplornaviricota	Chrymotiviricetes	Ghabrivirales	Chrysoviridae	Alphachrysovirus	dsRNA	33945	1	3299	59.7	#N/A
Hanko alphachrysovirus	Duplornaviricota	Chrymotiviricetes	Ghabrivirales	Chrysoviridae	Alphachrysovirus	dsRNA	22508	1	3571	61.3	#N/A
Lestijarvi alphachrysovirus	Duplornaviricota	Chrymotiviricetes	Ghabrivirales	Chrysoviridae	Alphachrysovirus	dsRNA	108511	2	3362	62.7	14.8492
Alphamesonivirus 1	Pisuviricota	Pisoniviricetes	Nidovirales	Mesoniviridae	Alphamesonivirus	ssRNA(+)	1055890	19	3533.53	99.1158	1.72506
Newington virus	Kitrinoviricota	Magsaviricetes	Nodamuvirales	Nodaviridae	Alphanodavirus	ssRNA(+)	28	2	733.5	92.65	2.6163
Alphanudivirus alterdromelanogasteris	#N/A	Naldaviricetes	Lefavirales	Nudiviridae	Alphanudivirus	dsDNA	433	11	1632.82	43.0545	10.1247
Alphanudivirus droinnubilae	#N/A	Naldaviricetes	Lefavirales	Nudiviridae	Alphanudivirus	dsDNA	19	1	881	36.8	#N/A
Alphanudivirus dromelanogasteris	#N/A	Naldaviricetes	Lefavirales	Nudiviridae	Alphanudivirus	dsDNA	41	1	2260	42.4	#N/A
Alphanudivirus oryrhinocerotis	#N/A	Naldaviricetes	Lefavirales	Nudiviridae	Alphanudivirus	dsDNA	1401	18	2413	39.3444	6.88701
Alphanudivirus quartudromelanogasteris	#N/A	Naldaviricetes	Lefavirales	Nudiviridae	Alphanudivirus	dsDNA	447	6	2614.17	39.8333	1.59332
Alphanudivirus tertidromelanogasteris	#N/A	Naldaviricetes	Lefavirales	Nudiviridae	Alphanudivirus	dsDNA	465	7	2226.57	30.9286	4.28941
Palkane alphapartitivirus 2	Pisuviricota	Duplopiviricetes	Durnavirales	Partitiviridae	Alphapartitivirus	dsRNA	312	1	1712	71.5	#N/A
Arurhavirus inhangapi	Negarnaviricota	Monjiviricetes	Mononegavirales	Rhabdoviridae	Arurhavirus	ssRNA(-)	13	1	960	30	#N/A
Nudaurelia capensis beta virus	Kitrinoviricota	Alsuviricetes	Hepelivirales	Alphatetraviridae	Betatetravirus	ssRNA(+)	492276	14	2095.07	26.8786	0.587273
Brevihamaparvovirus dipteran2	Cossaviricota	Quintoviricetes	Piccovirales	Parvoviridae	Brevihamaparvovirus	ssDNA	26	1	947	37.5	#N/A
Phylloscopus proregulus Brevihamaparvovirus	Cossaviricota	Quintoviricetes	Piccovirales	Parvoviridae	Brevihamaparvovirus	ssDNA	159	8	764.25	53.825	4.30772
Copasivirus ivindoense	Negarnaviricota	Monjiviricetes	Mononegavirales	Lispiviridae	Copasivirus	ssRNA(-)	66	2	1346.5	36.8	1.69706
Phenacoccus solenopsis virus	Pisuviricota	Pisoniviricetes	Picornavirales	Dicistroviridae	Cripavirus	ssRNA(+)	584	3	2980.67	47.3333	6.54319
Culicidavirus quitotaense	Negarnaviricota	Monjiviricetes	Jingchuvirales	Chuviridae	Culicidavirus	ssRNA(-)	3916	2	6386.5	99.3	0.141421
Cybitervirus niederense	Negarnaviricota	Monjiviricetes	Mononegavirales	Lispiviridae	Cybitervirus	ssRNA(-)	571	5	2052.8	37.9	7.1645
Deltabaculovirus cunigripalpi	#N/A	Naldaviricetes	Lefavirales	Baculoviridae	Deltabaculovirus	dsDNA	82	1	2575	31	#N/A
Ilomantsi deltapartitivirus	Pisuviricota	Duplopiviricetes	Durnavirales	Partitiviridae	Deltapartitivirus	dsRNA	40	1	990	75.6	#N/A
Vaasa deltapartitivirus	Pisuviricota	Duplopiviricetes	Durnavirales	Partitiviridae	Deltapartitivirus	dsRNA	3758	16	1431.69	80.5563	1.44544
Aedes pseudoscutellaris reovirus	Duplornaviricota	Resentoviricetes	Reovirales	Spinareoviridae	Dinovernavirus	dsRNA	53598	4	3061.25	31.075	7.78904
Fako virus	Duplornaviricota	Resentoviricetes	Reovirales	Spinareoviridae	Dinovernavirus	dsRNA	17140	2	2183	33.9	3.53553
Ephemerovirus adelaide	Negarnaviricota	Monjiviricetes	Mononegavirales	Rhabdoviridae	Ephemerovirus	ssRNA(-)	37	1	1262	27.2	#N/A
Lampyris noctiluca errantivirus 1	Artverviricota	Revtraviricetes	Ortervirales	Metaviridae	Errantivirus	ssRNA-RT	6	1	602	65.2	#N/A
Culex flavivirus	Kitrinoviricota	Flasuviricetes	Amarillovirales	Flaviviridae	Flavivirus	ssRNA(+)	97600	58	#N/A	94.4569	9.48584
Giant panda associated gemycircularvirus	Cressdnaviricota	Repensiviricetes	Geplafuvirales	Genomoviridae	Gemycircularvirus	ssRNA	13	1	632	86.4	#N/A
Red panda feces-associated gemycircularvirus	Cressdnaviricota	Repensiviricetes	Geplafuvirales	Genomoviridae	Gemycircularvirus	ssRNA	6	1	943	37.5	#N/A
robinz virus RP_377	Cressdnaviricota	Repensiviricetes	Geplafuvirales	Genomoviridae	Gemykibivirus	ssRNA	10	2	728	78.7	0
Hapavirus parry	Negarnaviricota	Monjiviricetes	Mononegavirales	Rhabdoviridae	Hapavirus	ssRNA(-)	10	1	626	53.7	#N/A
Equine hepacivirus	Kitrinoviricota	Flasuviricetes	Amarillovirales	Flaviviridae	Hepacivirus	ssRNA(+)	21	1	852	27.2	#N/A
Guiyang argiope bruennichi iflavirus 1	Pisuviricota	Pisoniviricetes	Picornavirales	Iflaviridae	Iflavirus	ssRNA(+)	76	5	1088.8	40.94	4.04017
Hanko iflavirus 2	Pisuviricota	Pisoniviricetes	Picornavirales	Iflaviridae	Iflavirus	ssRNA(+)	11	1	776	28	#N/A
Iflavirus lylineolaris	Pisuviricota	Pisoniviricetes	Picornavirales	Iflaviridae	Iflavirus	ssRNA(+)	8	1	639	30.3	#N/A
Iflavirus sacbroodi	Pisuviricota	Pisoniviricetes	Picornavirales	Iflaviridae	Iflavirus	ssRNA(+)	41518	6	2444.33	50.3333	6.21117
Inhamum iflavirus	Pisuviricota	Pisoniviricetes	Picornavirales	Iflaviridae	Iflavirus	ssRNA(+)	9689	7	5775.71	58.6429	4.46835
Khandagaity Melophagus ifla-like virus	Pisuviricota	Pisoniviricetes	Picornavirales	Iflaviridae	Iflavirus	ssRNA(+)	576	1	626	47.2	#N/A
Mekrijarvi iflavirus	Pisuviricota	Pisoniviricetes	Picornavirales	Iflaviridae	Iflavirus	ssRNA(+)	597424	2	9760	48.1	0
Sanya Iflavirus 5	Pisuviricota	Pisoniviricetes	Picornavirales	Iflaviridae	Iflavirus	ssRNA(+)	18	1	1411	39	#N/A
Soybean thrips iflavirus 8	Pisuviricota	Pisoniviricetes	Picornavirales	Iflaviridae	Iflavirus	ssRNA(+)	13	1	815	44.1	#N/A
Grapevine Red Globe virus	Kitrinoviricota	Alsuviricetes	Tymovirales	Tymoviridae	Maculavirus	ssRNA(+)	93	2	2027	48.4	5.09117
Marafivirus avenae	Kitrinoviricota	Alsuviricetes	Tymovirales	Tymoviridae	Marafivirus	ssRNA(+)	8	1	747	36.6	#N/A
Marafivirus nucipersicae	Kitrinoviricota	Alsuviricetes	Tymovirales	Tymoviridae	Marafivirus	ssRNA(+)	14	1	886	39.3	#N/A
Lactuca sativa marnavirus	Pisuviricota	Pisoniviricetes	Picornavirales	Marnaviridae	Marnavirus	ssRNA(+)	9	1	860	44.8	#N/A
Merhavirus merida	Negarnaviricota	Monjiviricetes	Mononegavirales	Rhabdoviridae	Merhavirus	ssRNA(-)	46325	12	5203.75	56.2083	20.5763
Merhavirus tritaeniorhynchus	Negarnaviricota	Monjiviricetes	Mononegavirales	Rhabdoviridae	Merhavirus	ssRNA(-)	147	2	3336.5	39.55	11.3844
Antarctic microvirus CAA_003_V_9	Phixviricota	Malgrandaviricetes	Petitvirales	Microviridae	Microvirus	ssDNA(+)	16	1	879	50.5	#N/A
Blackfly microvirus SF02	Phixviricota	Malgrandaviricetes	Petitvirales	Microviridae	Microvirus	ssDNA(+)	16	2	750.5	53.55	0.212132
Mobuvirus narangueense	Negarnaviricota	Ellioviricetes	Bunyavirales	Phenuiviridae	Mobuvirus	ssRNA(+/-)	4686	1	2889	36	#N/A
Muscodensovirus dipteran2	Cossaviricota	Quintoviricetes	Piccovirales	Parvoviridae	Muscodensovirus	ssDNA	12375	1	5396	56.7	#N/A
Erysiphe necator associated narnavirus 48	Lenarviricota	Amabiliviricetes	Wolframvirales	Narnaviridae	Narnavirus	ssRNA(+)	16	1	965	24.7	#N/A
Erysiphe necator associated narnavirus 8	Lenarviricota	Amabiliviricetes	Wolframvirales	Narnaviridae	Narnavirus	ssRNA(+)	85	1	2027	36.4	#N/A
Ustilaginoidea virens narnavirus 1	Lenarviricota	Amabiliviricetes	Wolframvirales	Narnaviridae	Narnavirus	ssRNA(+)	27	1	888	34.1	#N/A
Negev virus	#N/A	#N/A	#N/A	#N/A	Negevirus	#N/A	20362	1	9533	99	#N/A
Negev-like virus #174	#N/A	#N/A	#N/A	#N/A	Negevirus	#N/A	12	1	677	98.7	#N/A
Rinkaby virus	#N/A	#N/A	#N/A	#N/A	Negevirus	#N/A	204	9	1309.67	92.2889	3.9992
Culex-associated Luteo-like virus	Negarnaviricota	Monjiviricetes	Mononegavirales	Rhabdoviridae	Ohlsrhavirus	ssRNA(-)	364746	6	1757.67	89.4667	10.7096
Enontekio ohlsrhavirus	Negarnaviricota	Monjiviricetes	Mononegavirales	Rhabdoviridae	Ohlsrhavirus	ssRNA(-)	10	1	799	39.6	#N/A
Ohlsrhavirus ohlsdorf	Negarnaviricota	Monjiviricetes	Mononegavirales	Rhabdoviridae	Ohlsrhavirus	ssRNA(-)	111983	2	6305	54.4	2.96985
Umatilla virus	Duplornaviricota	Resentoviricetes	Reovirales	Sedoreoviridae	Orbivirus	dsRNA	881	13	1545	88.7692	11.2313
Furrundu phlebovirus	Negarnaviricota	Ellioviricetes	Bunyavirales	Phenuiviridae	Phlebovirus	ssRNA(+/-)	9132	13	1777.54	65.7	35.0812
Wuhan Mosquito Virus 4	Negarnaviricota	Insthoviricetes	Articulavirales	Orthomyxoviridae	Quaranjavirus	ssRNA(-)	78	6	765.5	97.5167	1.63146
Wuhan Mosquito Virus 6	Negarnaviricota	Insthoviricetes	Articulavirales	Orthomyxoviridae	Quaranjavirus	ssRNA(-)	88	7	976	97.6857	1.95314
Aedes sobemo-like virus	Pisuviricota	Pisoniviricetes	Sobelivirales	Solemoviridae	Sobemovirus	ssRNA(+)	496494	11	3337.73	47.0636	0.756667
Bat sobemovirus	Pisuviricota	Pisoniviricetes	Sobelivirales	Solemoviridae	Sobemovirus	ssRNA(+)	94304	4	1134	79.25	17.1877
Enontekio sobemovirus	Pisuviricota	Pisoniviricetes	Sobelivirales	Solemoviridae	Sobemovirus	ssRNA(+)	212990	4	2729	47.975	2.43636
Erysiphe necator associated sobemo-like virus 1	Pisuviricota	Pisoniviricetes	Sobelivirales	Solemoviridae	Sobemovirus	ssRNA(+)	24	1	836	37.9	#N/A
Hanko sobemovirus	Pisuviricota	Pisoniviricetes	Sobelivirales	Solemoviridae	Sobemovirus	ssRNA(+)	11608	4	1230.5	46.85	13.419
Hypera postica associated sobemovirus 2	Pisuviricota	Pisoniviricetes	Sobelivirales	Solemoviridae	Sobemovirus	ssRNA(+)	8	1	917	29.5	#N/A
Ilomantsi sobemovirus	Pisuviricota	Pisoniviricetes	Sobelivirales	Solemoviridae	Sobemovirus	ssRNA(+)	8	1	638	67	#N/A
Joensuu sobemovirus	Pisuviricota	Pisoniviricetes	Sobelivirales	Solemoviridae	Sobemovirus	ssRNA(+)	82	3	657	51.7	10.591
Neohydatothrips associated sobemo-like virus 1	Pisuviricota	Pisoniviricetes	Sobelivirales	Solemoviridae	Sobemovirus	ssRNA(+)	185696	11	1746.27	34.3364	0.211058
Scaphoideus titanus sobemo-like virus 1	Pisuviricota	Pisoniviricetes	Sobelivirales	Solemoviridae	Sobemovirus	ssRNA(+)	32234	1	1549	34.1	#N/A
Scaphoideus titanus sobemo-like virus 2	Pisuviricota	Pisoniviricetes	Sobelivirales	Solemoviridae	Sobemovirus	ssRNA(+)	54	2	1169.5	42.2	3.53553
Soybean thrips sobemo-like virus 3	Pisuviricota	Pisoniviricetes	Sobelivirales	Solemoviridae	Sobemovirus	ssRNA(+)	53	1	2326	46.6	#N/A
Tama virus	Pisuviricota	Pisoniviricetes	Sobelivirales	Solemoviridae	Sobemovirus	ssRNA(+)	146325	4	2781.75	48.35	7.051
Solenopsis invicta virus 2	Pisuviricota	Pisoniviricetes	Picornavirales	Polycipiviridae	Sopolycivirus	ssRNA(+)	6	1	667	49.1	#N/A
Synelinevirus bonnense	Negarnaviricota	Monjiviricetes	Mononegavirales	Lispiviridae	Synelinevirus	ssRNA(-)	7970	13	4802.62	29.6231	1.92144
Synelinevirus paranaense	Negarnaviricota	Monjiviricetes	Mononegavirales	Lispiviridae	Synelinevirus	ssRNA(-)	14	1	741	34.8	#N/A
Escherichia phage Ec_MI-02	Uroviricota	Caudoviricetes	#N/A	Straboviridae	Tequatrovirus	dsDNA	22	1	757	93.9	#N/A
Hydrocotyle vulgaris tombusvirus	Kitrinoviricota	Tolucaviricetes	Tolivirales	Tombusviridae	Tombusvirus	ssRNA(+)	7612	3	4910	34.5	0
Aedes japonicus totivirus 1	Duplornaviricota	Chrymotiviricetes	Ghabrivirales	Totiviridae	Totivirus	dsRNA	16	2	910	36.25	2.33345
Conidiobolus adiaeretus totivirus 2	Duplornaviricota	Chrymotiviricetes	Ghabrivirales	Totiviridae	Totivirus	dsRNA	557	1	2554	36.7	#N/A
Enontekio totivirus 1	Duplornaviricota	Chrymotiviricetes	Ghabrivirales	Totiviridae	Totivirus	dsRNA	103	1	693	40.2	#N/A
Enontekio totivirus 2	Duplornaviricota	Chrymotiviricetes	Ghabrivirales	Totiviridae	Totivirus	dsRNA	50	3	884.333	57.3333	6.35715
Hanko totivirus 10	Duplornaviricota	Chrymotiviricetes	Ghabrivirales	Totiviridae	Totivirus	dsRNA	9	1	1108	37.3	#N/A
Hanko totivirus 3	Duplornaviricota	Chrymotiviricetes	Ghabrivirales	Totiviridae	Totivirus	dsRNA	7	1	614	57.8	#N/A
Hanko totivirus 4	Duplornaviricota	Chrymotiviricetes	Ghabrivirales	Totiviridae	Totivirus	dsRNA	61	1	635	75.6	#N/A
Hanko totivirus 5	Duplornaviricota	Chrymotiviricetes	Ghabrivirales	Totiviridae	Totivirus	dsRNA	5	1	604	34.6	#N/A
Hanko totivirus 7	Duplornaviricota	Chrymotiviricetes	Ghabrivirales	Totiviridae	Totivirus	dsRNA	20	1	1161	62.2	#N/A
Hanko totivirus 9	Duplornaviricota	Chrymotiviricetes	Ghabrivirales	Totiviridae	Totivirus	dsRNA	118	4	974.75	37.525	6.26013
Hattula totivirus 2	Duplornaviricota	Chrymotiviricetes	Ghabrivirales	Totiviridae	Totivirus	dsRNA	2866	23	1717.48	45.3348	4.65389
Joutseno totivirus	Duplornaviricota	Chrymotiviricetes	Ghabrivirales	Totiviridae	Totivirus	dsRNA	28	1	645	56.4	#N/A
Osta virus	Duplornaviricota	Chrymotiviricetes	Ghabrivirales	Totiviridae	Totivirus	dsRNA	1052	10	1793.5	39.36	9.82776
Poaceae Liege totivirus 13	Duplornaviricota	Chrymotiviricetes	Ghabrivirales	Totiviridae	Totivirus	dsRNA	1050	1	2966	33.5	#N/A
Poaceae Liege totivirus 7	Duplornaviricota	Chrymotiviricetes	Ghabrivirales	Totiviridae	Totivirus	dsRNA	30	1	714	35.4	#N/A
Salja virus	Duplornaviricota	Chrymotiviricetes	Ghabrivirales	Totiviridae	Totivirus	dsRNA	13	2	630.5	64.95	3.60624
Sanya ochthera mantis totivirus 1	Duplornaviricota	Chrymotiviricetes	Ghabrivirales	Totiviridae	Totivirus	dsRNA	238	2	2265.5	45.8	0.848528
Vaasa totivirus	Duplornaviricota	Chrymotiviricetes	Ghabrivirales	Totiviridae	Totivirus	dsRNA	45	2	786	44.1	14.8492
Tymovirus melongenae	Kitrinoviricota	Alsuviricetes	Tymovirales	Tymoviridae	Tymovirus	ssRNA(+)	16	1	1003	26.8	#N/A
Vesiculovirus malpais	Negarnaviricota	Monjiviricetes	Mononegavirales	Rhabdoviridae	Vesiculovirus	ssRNA(-)	10	1	744	28.3	#N/A
Aedes Ifla-like virus	Pisuviricota	Pisoniviricetes	Picornavirales	Iflaviridae	#N/A	ssRNA(+)	21	1	909	75.5	#N/A
Anopheles bunyavirus 1	Negarnaviricota	Ellioviricetes	Bunyavirales	#N/A	#N/A	ssRNA(+/-)	3525	1	1286	42	#N/A
Apis mellifera associated partiti-like virus 1	Pisuviricota	Duplopiviricetes	Durnavirales	Partitiviridae	#N/A	dsRNA	7	1	657	57.5	#N/A
Astopletus virus	#N/A	#N/A	#N/A	#N/A	#N/A	#N/A	8	1	684	66.7	#N/A
Atrato Gouko-like virus 1	Negarnaviricota	Ellioviricetes	Bunyavirales	Phenuiviridae	#N/A	ssRNA(+/-)	10363	10	3585.8	95.56	2.53035
Atrato Partiti-like virus 2	Pisuviricota	Duplopiviricetes	Durnavirales	Partitiviridae	#N/A	dsRNA	12008	4	1248	66.125	14.9701
Atrato Sobemo-like virus 6	Pisuviricota	Pisoniviricetes	Sobelivirales	Solemoviridae	#N/A	ssRNA(+)	62384	5	2133.6	53.98	7.09873
Atrato Virga-like virus 6	Kitrinoviricota	Alsuviricetes	Martellivirales	Virgaviridae	#N/A	ssRNA(+)	50	1	675	80.6	#N/A
Atrato Virga-like virus 7	Kitrinoviricota	Alsuviricetes	Martellivirales	Virgaviridae	#N/A	ssRNA(+)	2284	1	9429	77.5	#N/A
Avian associated calicivirus 5	Pisuviricota	Pisoniviricetes	Picornavirales	Caliciviridae	#N/A	ssRNA(+)	17145	1	9815	39.2	#N/A
Bacteriophage sp.	#N/A	#N/A	#N/A	#N/A	#N/A	#N/A	19	3	#N/A	86.42	13.4751
Bacteroides phage B124-14	Uroviricota	Caudoviricetes	#N/A	#N/A	#N/A	#N/A	15	1	980	97.4	#N/A
Bat badicivirus 1	#N/A	#N/A	#N/A	#N/A	#N/A	#N/A	6	1	733	35.6	#N/A
Bawangfen virus	#N/A	#N/A	#N/A	#N/A	#N/A	#N/A	14	1	933	36.2	#N/A
Bunyaviridae environmental sample	Negarnaviricota	Ellioviricetes	Bunyavirales	Peribunyaviridae	#N/A	ssRNA(+/-)	522025	20	4048.65	83.185	28.0694
Caledonia partiti-like virus	Pisuviricota	Duplopiviricetes	Durnavirales	Partitiviridae	#N/A	dsRNA	25	1	839	60.9	#N/A
Cane toad associated toti-like virus 2	Duplornaviricota	Chrymotiviricetes	Ghabrivirales	Totiviridae	#N/A	dsRNA	6	1	654	30.5	#N/A
Cane toad associated toti-like virus 3	Duplornaviricota	Chrymotiviricetes	Ghabrivirales	Totiviridae	#N/A	dsRNA	45	4	1220.75	39.525	6.13806
Canya virus	#N/A	#N/A	#N/A	#N/A	#N/A	#N/A	68	3	879.333	73.0333	7.15914
Caudoviricetes sp.	Uroviricota	Caudoviricetes	#N/A	#N/A	#N/A	#N/A	213	18	798.556	95.1278	5.25019
Ceratobasidium partitivirus CP-h	Pisuviricota	Duplopiviricetes	Durnavirales	Partitiviridae	#N/A	dsRNA	8	1	611	26.6	#N/A
Chaq virus	#N/A	#N/A	#N/A	#N/A	#N/A	#N/A	65	1	1408	40.5	#N/A
Chaq-like virus	Pisuviricota	Duplopiviricetes	Durnavirales	Partitiviridae	#N/A	dsRNA	10365	3	1243.33	57.2333	3.95769
Coquillettidia bunyavirus	Negarnaviricota	Ellioviricetes	Bunyavirales	#N/A	#N/A	ssRNA(+/-)	13	1	848	43.2	#N/A
Cordoba virus	#N/A	#N/A	#N/A	#N/A	#N/A	#N/A	3445	1	7057	97.9	#N/A
Culex Bunya-like virus	Negarnaviricota	Ellioviricetes	Bunyavirales	#N/A	#N/A	ssRNA(+/-)	768	4	1151.75	39.975	1.50194
Culex Bunyavirus 2	Negarnaviricota	Ellioviricetes	Bunyavirales	#N/A	#N/A	ssRNA(+/-)	304715	38	#N/A	95.3703	14.1517
Culex Daeseongdong-like virus	Kitrinoviricota	Magsaviricetes	Nodamuvirales	Nodaviridae	#N/A	ssRNA(+)	1036476	8	3660.25	55.2875	8.76347
Culex Iflavi-like virus 1	Pisuviricota	Pisoniviricetes	Picornavirales	Iflaviridae	#N/A	ssRNA(+)	56	1	1689	90.1	#N/A
Culex Iflavi-like virus 4	Pisuviricota	Pisoniviricetes	Picornavirales	Iflaviridae	#N/A	ssRNA(+)	6593890	33	4691.94	85.6394	12.8824
Culex impudicus luteo-like virus	Kitrinoviricota	Tolucaviricetes	Tolivirales	#N/A	#N/A	ssRNA(+)	3302	8	2582.12	81.3375	7.78385
Culex mosquito virus 1	Kitrinoviricota	Magsaviricetes	Nodamuvirales	Nodaviridae	#N/A	ssRNA(+)	45329	4	1535.75	98.85	0.519615
Culex mosquito virus 6	Kitrinoviricota	Magsaviricetes	Nodamuvirales	Nodaviridae	#N/A	ssRNA(+)	548361	33	2316.39	73.9212	7.33407
Culex narnavirus 1	Lenarviricota	Amabiliviricetes	Wolframvirales	Narnaviridae	#N/A	ssRNA(+)	40	2	#N/A	87.5835	15.4383
Culex Noda-like virus 1	Kitrinoviricota	Magsaviricetes	Nodamuvirales	Nodaviridae	#N/A	ssRNA(+)	1076913	14	3698.07	88.0357	0.615951
Culex Noda-like virus 2	Kitrinoviricota	Magsaviricetes	Nodamuvirales	Nodaviridae	#N/A	ssRNA(+)	3307	1	878	91.8	#N/A
Culex pseudovishnui bunya-like virus	Negarnaviricota	Ellioviricetes	Bunyavirales	Peribunyaviridae	#N/A	ssRNA(+/-)	4256	3	1925	35.3	1.0583
Culex Tetra-like virus	Kitrinoviricota	Alsuviricetes	Hepelivirales	Alphatetraviridae	#N/A	ssRNA(+)	2730	3	812	95.5333	0.057735
Culex tritaeniorhynchus flavi-like virus	Kitrinoviricota	Flasuviricetes	Amarillovirales	Flaviviridae	#N/A	ssRNA(+)	106	6	1069.17	43.1167	18.5265
Culex tritaeniorhynchus partitivirus	Pisuviricota	Duplopiviricetes	Durnavirales	Partitiviridae	#N/A	dsRNA	17446	1	1714	49.7	#N/A
Culex vishnui subgroup totivirus	Duplornaviricota	Chrymotiviricetes	Ghabrivirales	Totiviridae	#N/A	dsRNA	1693	6	2588.17	57.7167	7.43516
Culex-associated Tombus-like virus	Kitrinoviricota	Tolucaviricetes	Tolivirales	Tombusviridae	#N/A	ssRNA(+)	44975	5	1645	98.62	0.920326
Dandong tick virus 1	Negarnaviricota	Ellioviricetes	Bunyavirales	Peribunyaviridae	#N/A	ssRNA(+/-)	15	1	1462	32.5	#N/A
Darwin bee virus 8	Pisuviricota	Pisoniviricetes	Picornavirales	#N/A	#N/A	ssRNA(+)	32	2	1267.5	56.95	8.13173
Drosophila biauraria male killing partitivirus 1	Pisuviricota	Duplopiviricetes	Durnavirales	Partitiviridae	#N/A	dsRNA	152	2	1421.5	37.3	0
Drosophila-associated totivirus 4	Duplornaviricota	Chrymotiviricetes	Ghabrivirales	Totiviridae	#N/A	dsRNA	9	1	794	49.1	#N/A
Elemess virus	#N/A	#N/A	#N/A	#N/A	#N/A	#N/A	17285	4	#N/A	52.6435	13.2257
Enontekio phenui-like virus 1	Negarnaviricota	Ellioviricetes	Bunyavirales	Phenuiviridae	#N/A	ssRNA(+/-)	16	1	1170	37.3	#N/A
Evros sobemo-like virus	Pisuviricota	Pisoniviricetes	Sobelivirales	Solemoviridae	#N/A	ssRNA(+)	9	1	825	36.3	#N/A
Fitzroy Crossing toti-like virus 2	Duplornaviricota	Chrymotiviricetes	Ghabrivirales	Totiviridae	#N/A	dsRNA	178	4	1024.5	52.575	7.24448
Flyfo microvirus Tbat2_156	Phixviricota	Malgrandaviricetes	Petitvirales	Microviridae	#N/A	ssDNA(+)	4	1	710	59.4	#N/A
Frankliniella occidentalis associated sobemo-like virus 2	Pisuviricota	Pisoniviricetes	Sobelivirales	Solemoviridae	#N/A	ssRNA(+)	171	2	1135.5	34.85	1.20208
Fushun diaea subdola dicistro-like virus 2	Pisuviricota	Pisoniviricetes	Picornavirales	Dicistroviridae	#N/A	ssRNA(+)	790	1	727	59	#N/A
Gokushovirinae sp.	Phixviricota	Malgrandaviricetes	Petitvirales	Microviridae	#N/A	ssDNA(+)	8	2	698	90.95	2.6163
Gokushovirus WZ-2015a	Phixviricota	Malgrandaviricetes	Petitvirales	Microviridae	#N/A	ssDNA(+)	39	3	765.333	94.2	0.3
Grapevine-associated sobemo-like virus 1	Pisuviricota	Pisoniviricetes	Sobelivirales	Solemoviridae	#N/A	ssRNA(+)	34	1	1086	33.9	#N/A
Grenada mosquito rhabdovirus 1	Negarnaviricota	Monjiviricetes	Mononegavirales	Rhabdoviridae	#N/A	ssRNA(-)	117	8	840.5	96.0375	5.55259
Guadeloupe Culex rhabdovirus	Negarnaviricota	Monjiviricetes	Mononegavirales	Rhabdoviridae	#N/A	ssRNA(-)	1423	25	1304.44	94.616	5.65403
Guiyang Dicistro-like virus 2	Pisuviricota	Pisoniviricetes	Picornavirales	Dicistroviridae	#N/A	ssRNA(+)	198426	4	3528	48.75	15.538
Guiyang Dicistro-like virus 4	Pisuviricota	Pisoniviricetes	Picornavirales	Dicistroviridae	#N/A	ssRNA(+)	126	1	724	50.6	#N/A
Guiyang dicistrovirus 3	Pisuviricota	Pisoniviricetes	Picornavirales	Dicistroviridae	#N/A	ssRNA(+)	8	1	613	64	#N/A
Hangzhou acrida cinerea lispivirus 1	Negarnaviricota	Monjiviricetes	Mononegavirales	Lispiviridae	#N/A	ssRNA(-)	30	1	952	25.2	#N/A
Hangzhou rhabdovirus 5	Negarnaviricota	Monjiviricetes	Mononegavirales	Rhabdoviridae	#N/A	ssRNA(-)	425	1	7666	50.3	#N/A
Herelleviridae sp.	Uroviricota	Caudoviricetes	#N/A	Herelleviridae	#N/A	dsDNA	14	1	881	94.7	#N/A
Hubei mosquito virus 3	#N/A	#N/A	#N/A	#N/A	#N/A	#N/A	76	1	1756	64.8	#N/A
Hubei mosquito virus 4	#N/A	#N/A	#N/A	#N/A	#N/A	#N/A	11	1	609	58.7	#N/A
Hubei tombus-like virus 20	#N/A	#N/A	#N/A	#N/A	#N/A	#N/A	62	3	1025.33	67.6	18.6751
Hubei virga-like virus 2	#N/A	#N/A	#N/A	#N/A	#N/A	#N/A	929	1	9947	98.9	#N/A
Ilomantsi partiti-like virus 1	Pisuviricota	Duplopiviricetes	Durnavirales	Partitiviridae	#N/A	dsRNA	70	1	1574	57.7	#N/A
Ilomantsi partiti-like virus 2	Pisuviricota	Duplopiviricetes	Durnavirales	Partitiviridae	#N/A	dsRNA	48302	4	1023	89.45	5.94727
Inopus flavus jingmenvirus 1	#N/A	#N/A	#N/A	#N/A	#N/A	#N/A	726	2	2622.5	51.5	7.77817
Kacheliba Iflavi-like virus	Pisuviricota	Pisoniviricetes	Picornavirales	Iflaviridae	#N/A	ssRNA(+)	144	1	3630	29.5	#N/A
Kalajoki phenui-like virus 2	Negarnaviricota	Ellioviricetes	Bunyavirales	Phenuiviridae	#N/A	ssRNA(+/-)	16	1	736	55.8	#N/A
Kristianstad virus	Negarnaviricota	Ellioviricetes	Bunyavirales	#N/A	#N/A	ssRNA(+/-)	8	1	898	29.6	#N/A
Kuusamo partiti-like virus	Pisuviricota	Duplopiviricetes	Durnavirales	Partitiviridae	#N/A	dsRNA	16133	1	2080	71.1	#N/A
Kwi virus	#N/A	#N/A	#N/A	#N/A	#N/A	#N/A	12	1	925	27.6	#N/A
Leuven Picorna-like virus 4	Pisuviricota	Pisoniviricetes	Picornavirales	#N/A	#N/A	ssRNA(+)	3	1	677	30.7	#N/A
Leuven Sobemo-like virus 3	Pisuviricota	Pisoniviricetes	Sobelivirales	Solemoviridae	#N/A	ssRNA(+)	162	1	3301	50.8	#N/A
Lotchka virus	#N/A	#N/A	#N/A	#N/A	#N/A	#N/A	1078	4	3932	69.325	8.88646
Marnaviridae sp.	Pisuviricota	Pisoniviricetes	Picornavirales	Marnaviridae	#N/A	ssRNA(+)	8	1	645	32.1	#N/A
Microbacterium phage Shocker	Uroviricota	Caudoviricetes	#N/A	#N/A	#N/A	#N/A	19	4	753.25	85.05	6.26339
Microviridae sp.	Phixviricota	Malgrandaviricetes	Petitvirales	Microviridae	#N/A	ssDNA(+)	469	33	954.758	87.2788	11.7438
Microviridae sp. ctjwa4	Phixviricota	Malgrandaviricetes	Petitvirales	Microviridae	#N/A	ssDNA(+)	151	5	1460.4	87.46	5.07573
Microviridae sp. ctZPT1	Phixviricota	Malgrandaviricetes	Petitvirales	Microviridae	#N/A	ssDNA(+)	4	1	744	88	#N/A
Mika virus	#N/A	#N/A	#N/A	#N/A	#N/A	#N/A	48017	22	6204.09	69.2364	6.62043
Nefer virus	#N/A	#N/A	#N/A	#N/A	#N/A	#N/A	74515	2	1815.5	73.2	0.424264
Nodaviridae sp.	Kitrinoviricota	Magsaviricetes	Nodamuvirales	Nodaviridae	#N/A	ssRNA(+)	42	2	695.5	61.7	32.1026
Partitiviridae sp.	Pisuviricota	Duplopiviricetes	Durnavirales	Partitiviridae	#N/A	dsRNA	78	2	1248.5	60.35	9.40452
Partitivirus-like Culex mosquito virus	Pisuviricota	Duplopiviricetes	Durnavirales	Partitiviridae	#N/A	dsRNA	205	1	1794	90.1	#N/A
Picornavirales sp.	Pisuviricota	Pisoniviricetes	Picornavirales	#N/A	#N/A	ssRNA(+)	4	1	689	39.5	#N/A
Plasmopara viticola lesion associated virga-like virus 1	Kitrinoviricota	Alsuviricetes	Martellivirales	Virgaviridae	#N/A	ssRNA(+)	234	2	2836.5	33.45	10.9602
PNG bee virus 10	Pisuviricota	Pisoniviricetes	Picornavirales	Iflaviridae	#N/A	ssRNA(+)	8	1	638	29.2	#N/A
Pyongtaek Culex Bunyavirus	Negarnaviricota	Ellioviricetes	Bunyavirales	#N/A	#N/A	ssRNA(+/-)	30	1	976	34.9	#N/A
Pyongtaek Culex luteo-like virus	Kitrinoviricota	Tolucaviricetes	Tolivirales	#N/A	#N/A	ssRNA(+)	35500	17	2753.88	88.4824	2.53851
Pyongtaek Culex Macula-like virus	Kitrinoviricota	Alsuviricetes	Tymovirales	Tymoviridae	#N/A	ssRNA(+)	196	2	3170	68.9	13.8593
Pyongtaek Culex picornavirus	Pisuviricota	Pisoniviricetes	Picornavirales	Picornaviridae	#N/A	ssRNA(+)	213327	3	6128	71.3667	1.1547
Pythion sobemo-like virus	Pisuviricota	Pisoniviricetes	Sobelivirales	Solemoviridae	#N/A	ssRNA(+)	28979	27	1302.63	54.5519	1.72122
Riboviria sp.	#N/A	#N/A	#N/A	#N/A	#N/A	#N/A	102	4	937.25	57.575	9.78651
Salari virus	Negarnaviricota	Ellioviricetes	Bunyavirales	#N/A	#N/A	ssRNA(+/-)	20	1	607	57.5	#N/A
Salarivirus Mos8CM0	#N/A	#N/A	#N/A	#N/A	#N/A	#N/A	28	2	649	41.65	7.2832
Sanxia Water Strider Virus 5	Negarnaviricota	Monjiviricetes	Mononegavirales	Rhabdoviridae	#N/A	ssRNA(-)	240	1	5140	41.8	#N/A
Sanya nodavirus 1	Kitrinoviricota	Magsaviricetes	Nodamuvirales	Nodaviridae	#N/A	ssRNA(+)	39	1	1162	35.4	#N/A
Shenzhen reo-like virus 2	Duplornaviricota	Resentoviricetes	Reovirales	#N/A	#N/A	dsRNA	15428	2	4389	30	0
SI bee virus 1	Pisuviricota	Pisoniviricetes	Picornavirales	Iflaviridae	#N/A	ssRNA(+)	101	1	4223	33.9	#N/A
Sichuan mosquito associated Iflaviridae	Pisuviricota	Pisoniviricetes	Picornavirales	Iflaviridae	#N/A	ssRNA(+)	44	4	886.25	74.925	16.789
signal crayfish associated tombus-like virus 1	Kitrinoviricota	Tolucaviricetes	Tolivirales	Tombusviridae	#N/A	ssRNA(+)	8	1	875	40.3	#N/A
Siphoviridae sp. ctbbV81	Uroviricota	Caudoviricetes	#N/A	#N/A	#N/A	#N/A	10	1	758	97.4	#N/A
Sonnbo virus	Pisuviricota	Duplopiviricetes	Durnavirales	Partitiviridae	#N/A	dsRNA	1142	3	1635.33	99.6	0.360555
Soufli partiti-like virus	Pisuviricota	Duplopiviricetes	Durnavirales	Partitiviridae	#N/A	dsRNA	2252	1	1304	83.4	#N/A
Soybean thrips sobemo-like virus 10	Pisuviricota	Pisoniviricetes	Sobelivirales	Solemoviridae	#N/A	ssRNA(+)	8	1	637	51.5	#N/A
Soybean thrips tombus-like virus 2	Kitrinoviricota	Tolucaviricetes	Tolivirales	Tombusviridae	#N/A	ssRNA(+)	197	8	1300.38	48.6	7.97621
Tartas insect-associated virus	#N/A	#N/A	#N/A	#N/A	#N/A	#N/A	210	5	770.2	59.14	16.9101
Tortoise microvirus 13	Phixviricota	Malgrandaviricetes	Petitvirales	Microviridae	#N/A	ssDNA(+)	17	1	815	61.4	#N/A
Totivirus-like Culex mosquito virus 1	Duplornaviricota	Chrymotiviricetes	Ghabrivirales	Totiviridae	#N/A	dsRNA	530	1	6327	85	#N/A
Totivirus-like Culex mosquito virus 2	Duplornaviricota	Chrymotiviricetes	Ghabrivirales	Totiviridae	#N/A	dsRNA	1151	15	1074.93	75.3067	2.99415
Triatovirus sp.	Pisuviricota	Pisoniviricetes	Picornavirales	Dicistroviridae	#N/A	ssRNA(+)	20	1	1394	61.5	#N/A
Trichopteran jingmen-related virus	Kitrinoviricota	Flasuviricetes	Amarillovirales	Flaviviridae	#N/A	ssRNA(+)	348	1	2403	26.3	#N/A
Tzifr virus	#N/A	#N/A	#N/A	#N/A	#N/A	#N/A	317	4	#N/A	58.203	22.2479
Umbelopsis ramanniana virus 4	Duplornaviricota	Chrymotiviricetes	Ghabrivirales	Totiviridae	#N/A	dsRNA	227	1	2917	34.8	#N/A
Uzakla mosquito-associated permutotetra-like virus	#N/A	#N/A	#N/A	Permutotetraviridae	#N/A	ssRNA(+)	13262	5	1123.8	65.48	18.1629
Vespula vulgaris Luteo-like virus 2	Kitrinoviricota	Tolucaviricetes	Tolivirales	#N/A	#N/A	ssRNA(+)	219	1	601	32.1	#N/A
Washington bat picornavirus	Pisuviricota	Pisoniviricetes	Picornavirales	Picornaviridae	#N/A	ssRNA(+)	12323	2	783.5	47.3	17.9605
Washington bat picornavirus 2	Pisuviricota	Pisoniviricetes	Picornavirales	Picornaviridae	#N/A	ssRNA(+)	2190	1	708	38	#N/A
Wuhan cricket virus 2	#N/A	#N/A	#N/A	#N/A	#N/A	#N/A	230	1	1628	27.1	#N/A
Wuhan Mosquito Virus 9	Negarnaviricota	Monjiviricetes	Mononegavirales	Rhabdoviridae	#N/A	ssRNA(-)	1400	18	2019.28	56.6944	7.4699
Xanthi partiti-like virus	Pisuviricota	Duplopiviricetes	Durnavirales	Partitiviridae	#N/A	dsRNA	79	1	1239	39.2	#N/A
XiangYun bunya-arena-like virus 2	Negarnaviricota	Ellioviricetes	Bunyavirales	#N/A	#N/A	ssRNA(+/-)	24	3	769.333	56.3667	5.67656
XiangYun nudi-like virus	#N/A	Naldaviricetes	Lefavirales	Nudiviridae	#N/A	dsDNA	757	17	#N/A	94.4499	5.36859
XiangYun toti-like virus 5	Duplornaviricota	Chrymotiviricetes	Ghabrivirales	Totiviridae	#N/A	dsRNA	30	1	1077	45.7	#N/A
XiangYun toti-like virus 9	Duplornaviricota	Chrymotiviricetes	Ghabrivirales	Totiviridae	#N/A	dsRNA	104	4	793.5	50.45	5.23673
Xingshan nematode virus 6	#N/A	#N/A	#N/A	#N/A	#N/A	#N/A	15	1	865	33.5	#N/A
Zeya Brook chaq-like virus 2	#N/A	#N/A	#N/A	#N/A	#N/A	#N/A	306	1	1526	61.2	#N/A
Zeya Brook partiti-like virus 1	Pisuviricota	Duplopiviricetes	Durnavirales	Partitiviridae	#N/A	dsRNA	14	1	690	63.3	#N/A
Zhee Mosquito virus	Negarnaviricota	Ellioviricetes	Bunyavirales	Peribunyaviridae	#N/A	ssRNA(+/-)	24962	3	9154.33	39.9667	0.11547
