# Supplementary material for: Exploring mosquito virome dynamics within São Paulo Zoo: insights into mosquito-virus-environment interactions
Source: Front Cell Infect Microbiol. 2025 Jan 10;14:1496126. doi: 10.3389/fcimb.2024.1496126 (PMC11757883; doi:10.3389/fcimb.2024.1496126)
Supplement: Supplementary file 4 [file Table4.xlsx]

## Sheet: dados_venn_trap
Virus	Canopy	Ground	Mix
Aedes japonicus totivirus 1	PRESENT	ABSENT	ABSENT
Aedes pseudoscutellaris reovirus	PRESENT	ABSENT	ABSENT
Aedes sobemo-like virus	PRESENT	PRESENT	ABSENT
Alphabaculovirus chrychalcites	PRESENT	ABSENT	PRESENT
Alphamesonivirus 1	PRESENT	PRESENT	PRESENT
Alphanudivirus alterdromelanogasteris	PRESENT	ABSENT	PRESENT
Alphanudivirus dromelanogasteris	PRESENT	ABSENT	ABSENT
Alphanudivirus oryrhinocerotis	PRESENT	ABSENT	PRESENT
Alphanudivirus quartudromelanogasteris	PRESENT	ABSENT	PRESENT
Alphanudivirus tertidromelanogasteris	PRESENT	ABSENT	PRESENT
Anopheles bunyavirus 1	PRESENT	ABSENT	ABSENT
Arurhavirus inhangapi	PRESENT	ABSENT	ABSENT
Atrato Gouko-like virus 1	PRESENT	PRESENT	PRESENT
Atrato Partiti-like virus 2	PRESENT	PRESENT	ABSENT
Atrato Sobemo-like virus 6	PRESENT	PRESENT	ABSENT
Bat sobemovirus	PRESENT	PRESENT	ABSENT
Brevihamaparvovirus dipteran2	PRESENT	ABSENT	ABSENT
Bunyaviridae environmental sample	PRESENT	PRESENT	PRESENT
Canya virus	PRESENT	PRESENT	ABSENT
Caudoviricetes sp.	PRESENT	PRESENT	ABSENT
Chaq virus	PRESENT	ABSENT	ABSENT
Chaq-like virus	PRESENT	PRESENT	ABSENT
Copasivirus ivindoense	PRESENT	PRESENT	ABSENT
Cordoba virus	PRESENT	ABSENT	ABSENT
Culex Bunyavirus 2	PRESENT	PRESENT	PRESENT
Culex Daeseongdong-like virus	PRESENT	PRESENT	ABSENT
Culex Iflavi-like virus 4	PRESENT	PRESENT	PRESENT
Culex Noda-like virus 1	PRESENT	PRESENT	ABSENT
Culex Noda-like virus 2	PRESENT	ABSENT	ABSENT
Culex Tetra-like virus	PRESENT	PRESENT	ABSENT
Culex flavivirus	PRESENT	PRESENT	PRESENT
Culex impudicus luteo-like virus	PRESENT	PRESENT	ABSENT
Culex mosquito virus 1	PRESENT	ABSENT	PRESENT
Culex mosquito virus 6	PRESENT	PRESENT	ABSENT
Culex narnavirus 1	PRESENT	PRESENT	ABSENT
Culex tritaeniorhynchus flavi-like virus	PRESENT	ABSENT	ABSENT
Culex vishnui subgroup totivirus	PRESENT	PRESENT	ABSENT
Culex-associated Luteo-like virus	PRESENT	PRESENT	ABSENT
Culex-associated Tombus-like virus	PRESENT	ABSENT	PRESENT
Cybitervirus niederense	PRESENT	PRESENT	ABSENT
Dandong tick virus 1	PRESENT	ABSENT	ABSENT
Deltabaculovirus cunigripalpi	PRESENT	ABSENT	ABSENT
Elemess virus	PRESENT	ABSENT	PRESENT
Enontekio sobemovirus	PRESENT	PRESENT	PRESENT
Enontekio totivirus 2	PRESENT	PRESENT	ABSENT
Ephemerovirus adelaide	PRESENT	ABSENT	ABSENT
Equine hepacivirus	PRESENT	ABSENT	ABSENT
Erysiphe necator associated sobemo-like virus 1	PRESENT	ABSENT	ABSENT
Fako virus	PRESENT	ABSENT	PRESENT
Fitzroy Crossing toti-like virus 2	PRESENT	PRESENT	ABSENT
Furrundu phlebovirus	PRESENT	PRESENT	PRESENT
Grapevine Red Globe virus	PRESENT	ABSENT	PRESENT
Grapevine-associated sobemo-like virus 1	PRESENT	ABSENT	ABSENT
Grenada mosquito rhabdovirus 1	PRESENT	PRESENT	ABSENT
Guadeloupe Culex rhabdovirus	PRESENT	PRESENT	ABSENT
Guiyang argiope bruennichi iflavirus 1	PRESENT	PRESENT	ABSENT
Hangzhou rhabdovirus 5	PRESENT	ABSENT	ABSENT
Hanko iflavirus 2	PRESENT	ABSENT	ABSENT
Hanko sobemovirus	PRESENT	PRESENT	ABSENT
Hanko totivirus 3	PRESENT	ABSENT	ABSENT
Hanko totivirus 5	PRESENT	ABSENT	ABSENT
Hanko totivirus 9	PRESENT	PRESENT	ABSENT
Hapavirus parry	PRESENT	ABSENT	ABSENT
Hattula totivirus 2	PRESENT	PRESENT	PRESENT
Hubei mosquito virus 3	PRESENT	ABSENT	ABSENT
Hubei mosquito virus 4	PRESENT	ABSENT	ABSENT
Hubei tombus-like virus 20	PRESENT	ABSENT	ABSENT
Hydrocotyle vulgaris tombusvirus	PRESENT	PRESENT	ABSENT
Hypera postica associated sobemovirus 2	PRESENT	ABSENT	ABSENT
Iflavirus lylineolaris	PRESENT	ABSENT	ABSENT
Iflavirus sacbroodi	PRESENT	ABSENT	PRESENT
Ilomantsi deltapartitivirus	PRESENT	ABSENT	ABSENT
Ilomantsi sobemovirus	PRESENT	ABSENT	ABSENT
Inhamum iflavirus	PRESENT	PRESENT	ABSENT
Joensuu sobemovirus	PRESENT	PRESENT	ABSENT
Joutseno totivirus	PRESENT	ABSENT	ABSENT
Kacheliba Iflavi-like virus	PRESENT	ABSENT	ABSENT
Khandagaity Melophagus ifla-like virus	PRESENT	ABSENT	ABSENT
Leuven Sobemo-like virus 3	PRESENT	ABSENT	ABSENT
Mekrijarvi iflavirus	PRESENT	PRESENT	ABSENT
Merhavirus merida	PRESENT	PRESENT	PRESENT
Merhavirus tritaeniorhynchus	PRESENT	ABSENT	ABSENT
Microviridae sp.	PRESENT	PRESENT	PRESENT
Microviridae sp. ctjwa4	PRESENT	PRESENT	ABSENT
Mika virus	PRESENT	PRESENT	PRESENT
Muscodensovirus dipteran2	PRESENT	ABSENT	ABSENT
Negev virus	PRESENT	ABSENT	ABSENT
Negev-like virus #174	PRESENT	ABSENT	ABSENT
Neohydatothrips associated sobemo-like virus 1	PRESENT	PRESENT	ABSENT
Nodaviridae sp.	PRESENT	PRESENT	ABSENT
Nudaurelia capensis beta virus	PRESENT	PRESENT	ABSENT
Ohlsrhavirus ohlsdorf	PRESENT	PRESENT	ABSENT
Osta virus	PRESENT	PRESENT	ABSENT
PNG bee virus 10	PRESENT	ABSENT	ABSENT
Partitiviridae sp.	PRESENT	ABSENT	PRESENT
Partitivirus-like Culex mosquito virus	PRESENT	ABSENT	ABSENT
Phylloscopus proregulus Brevihamaparvovirus	PRESENT	ABSENT	PRESENT
Picornavirales sp.	PRESENT	ABSENT	ABSENT
Pyongtaek Culex Macula-like virus	PRESENT	ABSENT	PRESENT
Pyongtaek Culex luteo-like virus	PRESENT	PRESENT	ABSENT
Pyongtaek Culex picornavirus	PRESENT	PRESENT	ABSENT
Pythion sobemo-like virus	PRESENT	PRESENT	ABSENT
Riboviria sp.	PRESENT	PRESENT	PRESENT
SI bee virus 1	PRESENT	ABSENT	ABSENT
Sanxia Water Strider Virus 5	PRESENT	ABSENT	ABSENT
Sanya Iflavirus 5	PRESENT	ABSENT	ABSENT
Scaphoideus titanus sobemo-like virus 1	PRESENT	ABSENT	ABSENT
Scaphoideus titanus sobemo-like virus 2	PRESENT	ABSENT	PRESENT
Shenzhen reo-like virus 2	PRESENT	PRESENT	ABSENT
Sichuan mosquito associated Iflaviridae	PRESENT	PRESENT	ABSENT
Soufli partiti-like virus	PRESENT	ABSENT	ABSENT
Soybean thrips sobemo-like virus 3	PRESENT	ABSENT	ABSENT
Soybean thrips tombus-like virus 2	PRESENT	PRESENT	PRESENT
Synelinevirus bonnense	PRESENT	PRESENT	ABSENT
Tama virus	PRESENT	PRESENT	PRESENT
Tartas insect-associated virus	PRESENT	PRESENT	PRESENT
Totivirus-like Culex mosquito virus 1	PRESENT	ABSENT	ABSENT
Totivirus-like Culex mosquito virus 2	PRESENT	PRESENT	ABSENT
Tymovirus melongenae	PRESENT	ABSENT	ABSENT
Uzakla mosquito-associated permutotetra-like virus	PRESENT	PRESENT	ABSENT
Vaasa deltapartitivirus	PRESENT	PRESENT	ABSENT
Vesiculovirus malpais	PRESENT	ABSENT	ABSENT
Wuhan Mosquito Virus 6	PRESENT	PRESENT	ABSENT
Wuhan Mosquito Virus 9	PRESENT	PRESENT	ABSENT
Xanthi partiti-like virus	PRESENT	ABSENT	ABSENT
XiangYun nudi-like virus	PRESENT	ABSENT	PRESENT
XiangYun toti-like virus 5	PRESENT	ABSENT	ABSENT
XiangYun toti-like virus 9	PRESENT	PRESENT	ABSENT
signal crayfish associated tombus-like virus 1	PRESENT	ABSENT	ABSENT
Aedes Ifla-like virus	ABSENT	PRESENT	ABSENT
Antarctic microvirus CAA_003_V_9	ABSENT	PRESENT	ABSENT
Apis mellifera associated partiti-like virus 1	ABSENT	PRESENT	ABSENT
Astopletus virus	ABSENT	PRESENT	ABSENT
Avian associated calicivirus 5	ABSENT	PRESENT	ABSENT
Bacteriophage sp.	ABSENT	PRESENT	ABSENT
Bacteroides phage B124-14	ABSENT	PRESENT	ABSENT
Bat badicivirus 1	ABSENT	PRESENT	ABSENT
Blackfly microvirus SF02	ABSENT	PRESENT	ABSENT
Caledonia partiti-like virus	ABSENT	PRESENT	ABSENT
Cane toad associated toti-like virus 2	ABSENT	PRESENT	ABSENT
Cane toad associated toti-like virus 3	ABSENT	PRESENT	ABSENT
Ceratobasidium partitivirus CP-h	ABSENT	PRESENT	ABSENT
Conidiobolus adiaeretus totivirus 2	ABSENT	PRESENT	ABSENT
Coquillettidia bunyavirus	ABSENT	PRESENT	ABSENT
Culex Bunya-like virus	ABSENT	PRESENT	PRESENT
Culex Iflavi-like virus 1	ABSENT	PRESENT	ABSENT
Darwin bee virus 8	ABSENT	PRESENT	ABSENT
Drosophila-associated totivirus 4	ABSENT	PRESENT	ABSENT
Enontekio alphachrysovirus	ABSENT	PRESENT	ABSENT
Enontekio ohlsrhavirus	ABSENT	PRESENT	ABSENT
Enontekio phenui-like virus 1	ABSENT	PRESENT	ABSENT
Enontekio totivirus 1	ABSENT	PRESENT	ABSENT
Erysiphe necator associated narnavirus 48	ABSENT	PRESENT	ABSENT
Erysiphe necator associated narnavirus 8	ABSENT	PRESENT	ABSENT
Escherichia phage Ec_MI-02	ABSENT	PRESENT	ABSENT
Evros sobemo-like virus	ABSENT	PRESENT	ABSENT
Flyfo microvirus Tbat2_156	ABSENT	PRESENT	ABSENT
Frankliniella occidentalis associated sobemo-like virus 2	ABSENT	PRESENT	PRESENT
Fushun diaea subdola dicistro-like virus 2	ABSENT	PRESENT	ABSENT
Giant panda associated gemycircularvirus	ABSENT	PRESENT	ABSENT
Gokushovirinae sp.	ABSENT	PRESENT	ABSENT
Gokushovirus WZ-2015a	ABSENT	PRESENT	ABSENT
Guiyang Dicistro-like virus 2	ABSENT	PRESENT	ABSENT
Guiyang Dicistro-like virus 4	ABSENT	PRESENT	ABSENT
Guiyang dicistrovirus 3	ABSENT	PRESENT	ABSENT
Hangzhou acrida cinerea lispivirus 1	ABSENT	PRESENT	ABSENT
Hanko alphachrysovirus	ABSENT	PRESENT	ABSENT
Hanko totivirus 4	ABSENT	PRESENT	ABSENT
Herelleviridae sp.	ABSENT	PRESENT	ABSENT
Ilomantsi partiti-like virus 1	ABSENT	PRESENT	ABSENT
Kristianstad virus	ABSENT	PRESENT	ABSENT
Lactuca sativa marnavirus	ABSENT	PRESENT	ABSENT
Lestijarvi alphachrysovirus	ABSENT	PRESENT	ABSENT
Leuven Picorna-like virus 4	ABSENT	PRESENT	ABSENT
Lotchka virus	ABSENT	PRESENT	ABSENT
Marnaviridae sp.	ABSENT	PRESENT	ABSENT
Microbacterium phage Shocker	ABSENT	PRESENT	ABSENT
Microviridae sp. ctZPT1	ABSENT	PRESENT	ABSENT
Newington virus	ABSENT	PRESENT	ABSENT
Palkane alphapartitivirus 2	ABSENT	PRESENT	ABSENT
Phenacoccus solenopsis virus	ABSENT	PRESENT	ABSENT
Plasmopara viticola lesion associated virga-like virus 1	ABSENT	PRESENT	ABSENT
Poaceae Liege totivirus 13	ABSENT	PRESENT	ABSENT
Poaceae Liege totivirus 7	ABSENT	PRESENT	ABSENT
Red panda feces-associated gemycircularvirus	ABSENT	PRESENT	ABSENT
Rinkaby virus	ABSENT	PRESENT	ABSENT
Salja virus	ABSENT	PRESENT	ABSENT
Sanya nodavirus 1	ABSENT	PRESENT	ABSENT
Sanya ochthera mantis totivirus 1	ABSENT	PRESENT	ABSENT
Siphoviridae sp. ctbbV81	ABSENT	PRESENT	ABSENT
Solenopsis invicta virus 2	ABSENT	PRESENT	ABSENT
Sonnbo virus	ABSENT	PRESENT	PRESENT
Soybean thrips iflavirus 8	ABSENT	PRESENT	ABSENT
Soybean thrips sobemo-like virus 10	ABSENT	PRESENT	ABSENT
Synelinevirus paranaense	ABSENT	PRESENT	ABSENT
Tortoise microvirus 13	ABSENT	PRESENT	ABSENT
Triatovirus sp.	ABSENT	PRESENT	ABSENT
Tzifr virus	ABSENT	PRESENT	ABSENT
Umatilla virus	ABSENT	PRESENT	ABSENT
Umbelopsis ramanniana virus 4	ABSENT	PRESENT	ABSENT
Ustilaginoidea virens narnavirus 1	ABSENT	PRESENT	ABSENT
Vaasa totivirus	ABSENT	PRESENT	ABSENT
Vespula vulgaris Luteo-like virus 2	ABSENT	PRESENT	ABSENT
Washington bat picornavirus	ABSENT	PRESENT	ABSENT
Washington bat picornavirus 2	ABSENT	PRESENT	ABSENT
Wuhan Mosquito Virus 4	ABSENT	PRESENT	PRESENT
Wuhan cricket virus 2	ABSENT	PRESENT	ABSENT
XiangYun bunya-arena-like virus 2	ABSENT	PRESENT	ABSENT
Xingshan nematode virus 6	ABSENT	PRESENT	ABSENT
Zeya Brook partiti-like virus 1	ABSENT	PRESENT	ABSENT
robinz virus RP_377	ABSENT	PRESENT	ABSENT
Alphachrysovirus shuangaoense	ABSENT	ABSENT	PRESENT
Alphanudivirus droinnubilae	ABSENT	ABSENT	PRESENT
Atrato Virga-like virus 6	ABSENT	ABSENT	PRESENT
Atrato Virga-like virus 7	ABSENT	ABSENT	PRESENT
Bawangfen virus	ABSENT	ABSENT	PRESENT
Culex pseudovishnui bunya-like virus	ABSENT	ABSENT	PRESENT
Culex tritaeniorhynchus partitivirus	ABSENT	ABSENT	PRESENT
Culicidavirus quitotaense	ABSENT	ABSENT	PRESENT
Drosophila biauraria male killing partitivirus 1	ABSENT	ABSENT	PRESENT
Hanko totivirus 10	ABSENT	ABSENT	PRESENT
Hanko totivirus 7	ABSENT	ABSENT	PRESENT
Hubei virga-like virus 2	ABSENT	ABSENT	PRESENT
Ilomantsi partiti-like virus 2	ABSENT	ABSENT	PRESENT
Inopus flavus jingmenvirus 1	ABSENT	ABSENT	PRESENT
Kalajoki phenui-like virus 2	ABSENT	ABSENT	PRESENT
Kuusamo partiti-like virus	ABSENT	ABSENT	PRESENT
Kwi virus	ABSENT	ABSENT	PRESENT
Lampyris noctiluca errantivirus 1	ABSENT	ABSENT	PRESENT
Marafivirus avenae	ABSENT	ABSENT	PRESENT
Marafivirus nucipersicae	ABSENT	ABSENT	PRESENT
Mobuvirus narangueense	ABSENT	ABSENT	PRESENT
Nefer virus	ABSENT	ABSENT	PRESENT
Pyongtaek Culex Bunyavirus	ABSENT	ABSENT	PRESENT
Salari virus	ABSENT	ABSENT	PRESENT
Salarivirus Mos8CM0	ABSENT	ABSENT	PRESENT
Trichopteran jingmen-related virus	ABSENT	ABSENT	PRESENT
Zeya Brook chaq-like virus 2	ABSENT	ABSENT	PRESENT
Zhee Mosquito virus	ABSENT	ABSENT	PRESENT
