# Supplementary material for: Exploring mosquito virome dynamics within São Paulo Zoo: insights into mosquito-virus-environment interactions
Source: Front Cell Infect Microbiol. 2025 Jan 10;14:1496126. doi: 10.3389/fcimb.2024.1496126 (PMC11757883; doi:10.3389/fcimb.2024.1496126)
Supplement: Supplementary file 6 [file Table6.xlsx]

## Sheet: dados_venn_sites
Virus	BA	Extra	FM	L70	Mix	R113	R61	R69
Aedes japonicus totivirus 1	PRESENT	PRESENT	ABSENT	ABSENT	ABSENT	ABSENT	ABSENT	ABSENT
Astopletus virus	PRESENT	ABSENT	ABSENT	ABSENT	ABSENT	ABSENT	ABSENT	ABSENT
Culex Iflavi-like virus 4	PRESENT	PRESENT	PRESENT	PRESENT	PRESENT	PRESENT	PRESENT	PRESENT
Culex Noda-like virus 1	PRESENT	PRESENT	PRESENT	PRESENT	ABSENT	PRESENT	PRESENT	PRESENT
Culex flavivirus	PRESENT	ABSENT	PRESENT	ABSENT	PRESENT	PRESENT	PRESENT	PRESENT
Culex impudicus luteo-like virus	PRESENT	PRESENT	PRESENT	ABSENT	ABSENT	PRESENT	PRESENT	PRESENT
Culex mosquito virus 6	PRESENT	PRESENT	PRESENT	PRESENT	ABSENT	ABSENT	PRESENT	PRESENT
Culex vishnui subgroup totivirus	PRESENT	ABSENT	PRESENT	ABSENT	ABSENT	ABSENT	PRESENT	ABSENT
Enontekio totivirus 2	PRESENT	ABSENT	ABSENT	PRESENT	ABSENT	ABSENT	PRESENT	ABSENT
Grenada mosquito rhabdovirus 1	PRESENT	PRESENT	PRESENT	ABSENT	ABSENT	ABSENT	ABSENT	ABSENT
Guadeloupe Culex rhabdovirus	PRESENT	PRESENT	PRESENT	PRESENT	ABSENT	PRESENT	PRESENT	ABSENT
Guiyang argiope bruennichi iflavirus 1	PRESENT	ABSENT	ABSENT	ABSENT	ABSENT	ABSENT	PRESENT	ABSENT
Hanko iflavirus 2	PRESENT	ABSENT	ABSENT	ABSENT	ABSENT	ABSENT	ABSENT	ABSENT
Hattula totivirus 2	PRESENT	PRESENT	PRESENT	PRESENT	PRESENT	PRESENT	PRESENT	PRESENT
Hydrocotyle vulgaris tombusvirus	PRESENT	ABSENT	PRESENT	ABSENT	ABSENT	ABSENT	ABSENT	ABSENT
Ilomantsi partiti-like virus 1	PRESENT	ABSENT	ABSENT	ABSENT	ABSENT	ABSENT	ABSENT	ABSENT
Joutseno totivirus	PRESENT	ABSENT	ABSENT	ABSENT	ABSENT	ABSENT	ABSENT	ABSENT
Lotchka virus	PRESENT	ABSENT	ABSENT	ABSENT	ABSENT	ABSENT	PRESENT	PRESENT
Mika virus	PRESENT	PRESENT	PRESENT	PRESENT	PRESENT	PRESENT	PRESENT	PRESENT
Nudaurelia capensis beta virus	PRESENT	PRESENT	PRESENT	PRESENT	ABSENT	PRESENT	PRESENT	PRESENT
Pyongtaek Culex luteo-like virus	PRESENT	PRESENT	PRESENT	PRESENT	ABSENT	PRESENT	PRESENT	PRESENT
Pythion sobemo-like virus	PRESENT	PRESENT	PRESENT	PRESENT	ABSENT	PRESENT	PRESENT	PRESENT
Sanya Iflavirus 5	PRESENT	ABSENT	ABSENT	ABSENT	ABSENT	ABSENT	ABSENT	ABSENT
Soybean thrips tombus-like virus 2	PRESENT	ABSENT	ABSENT	ABSENT	PRESENT	ABSENT	ABSENT	ABSENT
Synelinevirus bonnense	PRESENT	PRESENT	PRESENT	PRESENT	ABSENT	PRESENT	PRESENT	PRESENT
Totivirus-like Culex mosquito virus 2	PRESENT	ABSENT	PRESENT	PRESENT	ABSENT	PRESENT	PRESENT	PRESENT
Vaasa deltapartitivirus	PRESENT	PRESENT	PRESENT	PRESENT	ABSENT	PRESENT	PRESENT	PRESENT
XiangYun toti-like virus 9	PRESENT	ABSENT	ABSENT	PRESENT	ABSENT	PRESENT	ABSENT	ABSENT
Aedes pseudoscutellaris reovirus	ABSENT	PRESENT	ABSENT	ABSENT	ABSENT	ABSENT	ABSENT	ABSENT
Aedes sobemo-like virus	ABSENT	PRESENT	PRESENT	ABSENT	ABSENT	PRESENT	PRESENT	PRESENT
Anopheles bunyavirus 1	ABSENT	PRESENT	ABSENT	ABSENT	ABSENT	ABSENT	ABSENT	ABSENT
Atrato Gouko-like virus 1	ABSENT	PRESENT	PRESENT	PRESENT	PRESENT	ABSENT	ABSENT	ABSENT
Atrato Partiti-like virus 2	ABSENT	PRESENT	ABSENT	ABSENT	PRESENT	PRESENT	ABSENT	ABSENT
Atrato Sobemo-like virus 6	ABSENT	PRESENT	PRESENT	ABSENT	ABSENT	ABSENT	PRESENT	ABSENT
Bat badicivirus 1	ABSENT	PRESENT	ABSENT	ABSENT	ABSENT	ABSENT	ABSENT	ABSENT
Blackfly microvirus SF02	ABSENT	PRESENT	PRESENT	ABSENT	ABSENT	ABSENT	ABSENT	ABSENT
Bunyaviridae environmental sample	ABSENT	PRESENT	PRESENT	PRESENT	PRESENT	PRESENT	PRESENT	PRESENT
Caudoviricetes sp.	ABSENT	PRESENT	PRESENT	ABSENT	ABSENT	ABSENT	PRESENT	PRESENT
Chaq-like virus	ABSENT	PRESENT	PRESENT	ABSENT	PRESENT	ABSENT	ABSENT	ABSENT
Culex Daeseongdong-like virus	ABSENT	PRESENT	PRESENT	ABSENT	ABSENT	ABSENT	PRESENT	PRESENT
Culex tritaeniorhynchus flavi-like virus	ABSENT	PRESENT	ABSENT	ABSENT	ABSENT	ABSENT	ABSENT	ABSENT
Culex-associated Luteo-like virus	ABSENT	PRESENT	PRESENT	ABSENT	ABSENT	ABSENT	ABSENT	PRESENT
Darwin bee virus 8	ABSENT	PRESENT	ABSENT	ABSENT	ABSENT	ABSENT	ABSENT	ABSENT
Elemess virus	ABSENT	PRESENT	ABSENT	ABSENT	PRESENT	ABSENT	ABSENT	ABSENT
Enontekio alphachrysovirus	ABSENT	PRESENT	ABSENT	ABSENT	ABSENT	ABSENT	ABSENT	ABSENT
Enontekio ohlsrhavirus	ABSENT	PRESENT	ABSENT	ABSENT	ABSENT	ABSENT	ABSENT	ABSENT
Ephemerovirus adelaide	ABSENT	PRESENT	ABSENT	ABSENT	ABSENT	ABSENT	ABSENT	ABSENT
Equine hepacivirus	ABSENT	PRESENT	ABSENT	ABSENT	ABSENT	ABSENT	ABSENT	ABSENT
Fako virus	ABSENT	PRESENT	ABSENT	ABSENT	PRESENT	ABSENT	ABSENT	ABSENT
Frankliniella occidentalis associated sobemo-like virus 2	ABSENT	PRESENT	ABSENT	ABSENT	PRESENT	ABSENT	ABSENT	ABSENT
Furrundu phlebovirus	ABSENT	PRESENT	PRESENT	PRESENT	PRESENT	ABSENT	ABSENT	ABSENT
Giant panda associated gemycircularvirus	ABSENT	PRESENT	ABSENT	ABSENT	ABSENT	ABSENT	ABSENT	ABSENT
Grapevine Red Globe virus	ABSENT	PRESENT	ABSENT	ABSENT	PRESENT	ABSENT	ABSENT	ABSENT
Hanko alphachrysovirus	ABSENT	PRESENT	ABSENT	ABSENT	ABSENT	ABSENT	ABSENT	ABSENT
Hanko sobemovirus	ABSENT	PRESENT	PRESENT	PRESENT	ABSENT	ABSENT	ABSENT	ABSENT
Hanko totivirus 3	ABSENT	PRESENT	ABSENT	ABSENT	ABSENT	ABSENT	ABSENT	ABSENT
Herelleviridae sp.	ABSENT	PRESENT	ABSENT	ABSENT	ABSENT	ABSENT	ABSENT	ABSENT
Hubei mosquito virus 3	ABSENT	PRESENT	ABSENT	ABSENT	ABSENT	ABSENT	ABSENT	ABSENT
Hubei tombus-like virus 20	ABSENT	PRESENT	ABSENT	ABSENT	ABSENT	ABSENT	PRESENT	ABSENT
Joensuu sobemovirus	ABSENT	PRESENT	PRESENT	ABSENT	ABSENT	ABSENT	ABSENT	ABSENT
Lestijarvi alphachrysovirus	ABSENT	PRESENT	ABSENT	ABSENT	ABSENT	ABSENT	ABSENT	ABSENT
Merhavirus merida	ABSENT	PRESENT	PRESENT	PRESENT	PRESENT	ABSENT	PRESENT	ABSENT
Merhavirus tritaeniorhynchus	ABSENT	PRESENT	ABSENT	ABSENT	ABSENT	ABSENT	ABSENT	ABSENT
Microbacterium phage Shocker	ABSENT	PRESENT	PRESENT	ABSENT	ABSENT	ABSENT	ABSENT	ABSENT
Microviridae sp.	ABSENT	PRESENT	PRESENT	ABSENT	PRESENT	ABSENT	ABSENT	ABSENT
Microviridae sp. ctjwa4	ABSENT	PRESENT	PRESENT	ABSENT	PRESENT	ABSENT	ABSENT	ABSENT
Muscodensovirus dipteran2	ABSENT	PRESENT	ABSENT	ABSENT	ABSENT	ABSENT	ABSENT	ABSENT
Newington virus	ABSENT	PRESENT	ABSENT	ABSENT	ABSENT	ABSENT	ABSENT	ABSENT
Ohlsrhavirus ohlsdorf	ABSENT	PRESENT	ABSENT	ABSENT	ABSENT	ABSENT	ABSENT	ABSENT
Pyongtaek Culex picornavirus	ABSENT	PRESENT	ABSENT	ABSENT	ABSENT	ABSENT	ABSENT	ABSENT
Riboviria sp.	ABSENT	PRESENT	ABSENT	PRESENT	PRESENT	ABSENT	ABSENT	ABSENT
Shenzhen reo-like virus 2	ABSENT	PRESENT	ABSENT	ABSENT	ABSENT	ABSENT	ABSENT	ABSENT
Solenopsis invicta virus 2	ABSENT	PRESENT	ABSENT	ABSENT	ABSENT	ABSENT	ABSENT	ABSENT
Tymovirus melongenae	ABSENT	PRESENT	ABSENT	ABSENT	ABSENT	ABSENT	ABSENT	ABSENT
Umatilla virus	ABSENT	PRESENT	ABSENT	ABSENT	ABSENT	ABSENT	ABSENT	ABSENT
Uzakla mosquito-associated permutotetra-like virus	ABSENT	PRESENT	PRESENT	ABSENT	ABSENT	PRESENT	PRESENT	ABSENT
Wuhan Mosquito Virus 9	ABSENT	PRESENT	PRESENT	ABSENT	ABSENT	ABSENT	PRESENT	PRESENT
XiangYun bunya-arena-like virus 2	ABSENT	PRESENT	ABSENT	PRESENT	ABSENT	ABSENT	ABSENT	ABSENT
signal crayfish associated tombus-like virus 1	ABSENT	PRESENT	ABSENT	ABSENT	ABSENT	ABSENT	ABSENT	ABSENT
Aedes Ifla-like virus	ABSENT	ABSENT	PRESENT	ABSENT	ABSENT	ABSENT	ABSENT	ABSENT
Alphabaculovirus chrychalcites	ABSENT	ABSENT	PRESENT	ABSENT	PRESENT	ABSENT	ABSENT	ABSENT
Alphamesonivirus 1	ABSENT	ABSENT	PRESENT	ABSENT	PRESENT	ABSENT	ABSENT	ABSENT
Alphanudivirus alterdromelanogasteris	ABSENT	ABSENT	PRESENT	ABSENT	PRESENT	ABSENT	ABSENT	ABSENT
Alphanudivirus dromelanogasteris	ABSENT	ABSENT	PRESENT	ABSENT	ABSENT	ABSENT	ABSENT	ABSENT
Alphanudivirus oryrhinocerotis	ABSENT	ABSENT	PRESENT	ABSENT	PRESENT	ABSENT	ABSENT	ABSENT
Alphanudivirus quartudromelanogasteris	ABSENT	ABSENT	PRESENT	ABSENT	PRESENT	ABSENT	ABSENT	ABSENT
Alphanudivirus tertidromelanogasteris	ABSENT	ABSENT	PRESENT	ABSENT	PRESENT	ABSENT	ABSENT	ABSENT
Antarctic microvirus CAA_003_V_9	ABSENT	ABSENT	PRESENT	ABSENT	ABSENT	ABSENT	ABSENT	ABSENT
Avian associated calicivirus 5	ABSENT	ABSENT	PRESENT	ABSENT	ABSENT	ABSENT	ABSENT	ABSENT
Bacteriophage sp.	ABSENT	ABSENT	PRESENT	ABSENT	ABSENT	ABSENT	PRESENT	ABSENT
Bacteroides phage B124-14	ABSENT	ABSENT	PRESENT	ABSENT	ABSENT	ABSENT	ABSENT	ABSENT
Bat sobemovirus	ABSENT	ABSENT	PRESENT	ABSENT	ABSENT	ABSENT	ABSENT	PRESENT
Cane toad associated toti-like virus 2	ABSENT	ABSENT	PRESENT	ABSENT	ABSENT	ABSENT	ABSENT	ABSENT
Cane toad associated toti-like virus 3	ABSENT	ABSENT	PRESENT	ABSENT	ABSENT	ABSENT	ABSENT	ABSENT
Canya virus	ABSENT	ABSENT	PRESENT	ABSENT	ABSENT	ABSENT	ABSENT	PRESENT
Conidiobolus adiaeretus totivirus 2	ABSENT	ABSENT	PRESENT	ABSENT	ABSENT	ABSENT	ABSENT	ABSENT
Copasivirus ivindoense	ABSENT	ABSENT	PRESENT	ABSENT	ABSENT	ABSENT	ABSENT	ABSENT
Coquillettidia bunyavirus	ABSENT	ABSENT	PRESENT	ABSENT	ABSENT	ABSENT	ABSENT	ABSENT
Cordoba virus	ABSENT	ABSENT	PRESENT	ABSENT	ABSENT	ABSENT	ABSENT	ABSENT
Culex Bunya-like virus	ABSENT	ABSENT	PRESENT	ABSENT	PRESENT	ABSENT	ABSENT	ABSENT
Culex Bunyavirus 2	ABSENT	ABSENT	PRESENT	ABSENT	PRESENT	PRESENT	PRESENT	PRESENT
Culex Iflavi-like virus 1	ABSENT	ABSENT	PRESENT	ABSENT	ABSENT	ABSENT	ABSENT	ABSENT
Culex Noda-like virus 2	ABSENT	ABSENT	PRESENT	ABSENT	ABSENT	ABSENT	ABSENT	ABSENT
Culex Tetra-like virus	ABSENT	ABSENT	PRESENT	ABSENT	ABSENT	ABSENT	ABSENT	ABSENT
Culex mosquito virus 1	ABSENT	ABSENT	PRESENT	ABSENT	PRESENT	ABSENT	ABSENT	ABSENT
Culex narnavirus 1	ABSENT	ABSENT	PRESENT	ABSENT	ABSENT	PRESENT	ABSENT	ABSENT
Culex-associated Tombus-like virus	ABSENT	ABSENT	PRESENT	ABSENT	PRESENT	ABSENT	ABSENT	ABSENT
Cybitervirus niederense	ABSENT	ABSENT	PRESENT	PRESENT	ABSENT	PRESENT	ABSENT	ABSENT
Deltabaculovirus cunigripalpi	ABSENT	ABSENT	PRESENT	ABSENT	ABSENT	ABSENT	ABSENT	ABSENT
Drosophila-associated totivirus 4	ABSENT	ABSENT	PRESENT	ABSENT	ABSENT	ABSENT	ABSENT	ABSENT
Enontekio phenui-like virus 1	ABSENT	ABSENT	PRESENT	ABSENT	ABSENT	ABSENT	ABSENT	ABSENT
Enontekio sobemovirus	ABSENT	ABSENT	PRESENT	ABSENT	PRESENT	ABSENT	PRESENT	ABSENT
Enontekio totivirus 1	ABSENT	ABSENT	PRESENT	ABSENT	ABSENT	ABSENT	ABSENT	ABSENT
Erysiphe necator associated narnavirus 48	ABSENT	ABSENT	PRESENT	ABSENT	ABSENT	ABSENT	ABSENT	ABSENT
Erysiphe necator associated narnavirus 8	ABSENT	ABSENT	PRESENT	ABSENT	ABSENT	ABSENT	ABSENT	ABSENT
Erysiphe necator associated sobemo-like virus 1	ABSENT	ABSENT	PRESENT	ABSENT	ABSENT	ABSENT	ABSENT	ABSENT
Escherichia phage Ec_MI-02	ABSENT	ABSENT	PRESENT	ABSENT	ABSENT	ABSENT	ABSENT	ABSENT
Fushun diaea subdola dicistro-like virus 2	ABSENT	ABSENT	PRESENT	ABSENT	ABSENT	ABSENT	ABSENT	ABSENT
Gokushovirinae sp.	ABSENT	ABSENT	PRESENT	ABSENT	ABSENT	ABSENT	ABSENT	ABSENT
Gokushovirus WZ-2015a	ABSENT	ABSENT	PRESENT	ABSENT	ABSENT	ABSENT	ABSENT	ABSENT
Guiyang Dicistro-like virus 2	ABSENT	ABSENT	PRESENT	ABSENT	ABSENT	ABSENT	ABSENT	ABSENT
Guiyang Dicistro-like virus 4	ABSENT	ABSENT	PRESENT	ABSENT	ABSENT	ABSENT	ABSENT	ABSENT
Hangzhou acrida cinerea lispivirus 1	ABSENT	ABSENT	PRESENT	ABSENT	ABSENT	ABSENT	ABSENT	ABSENT
Hanko totivirus 4	ABSENT	ABSENT	PRESENT	ABSENT	ABSENT	ABSENT	ABSENT	ABSENT
Hanko totivirus 9	ABSENT	ABSENT	PRESENT	PRESENT	ABSENT	PRESENT	ABSENT	ABSENT
Hubei mosquito virus 4	ABSENT	ABSENT	PRESENT	ABSENT	ABSENT	ABSENT	ABSENT	ABSENT
Ilomantsi deltapartitivirus	ABSENT	ABSENT	PRESENT	ABSENT	ABSENT	ABSENT	ABSENT	ABSENT
Inhamum iflavirus	ABSENT	ABSENT	PRESENT	ABSENT	ABSENT	PRESENT	PRESENT	PRESENT
Kristianstad virus	ABSENT	ABSENT	PRESENT	ABSENT	ABSENT	ABSENT	ABSENT	ABSENT
Lactuca sativa marnavirus	ABSENT	ABSENT	PRESENT	ABSENT	ABSENT	ABSENT	ABSENT	ABSENT
Leuven Picorna-like virus 4	ABSENT	ABSENT	PRESENT	ABSENT	ABSENT	ABSENT	ABSENT	ABSENT
Marnaviridae sp.	ABSENT	ABSENT	PRESENT	ABSENT	ABSENT	ABSENT	ABSENT	ABSENT
Microviridae sp. ctZPT1	ABSENT	ABSENT	PRESENT	ABSENT	ABSENT	ABSENT	ABSENT	ABSENT
Negev virus	ABSENT	ABSENT	PRESENT	ABSENT	ABSENT	ABSENT	ABSENT	ABSENT
Negev-like virus #174	ABSENT	ABSENT	PRESENT	ABSENT	ABSENT	ABSENT	ABSENT	ABSENT
Neohydatothrips associated sobemo-like virus 1	ABSENT	ABSENT	PRESENT	ABSENT	ABSENT	PRESENT	PRESENT	PRESENT
Nodaviridae sp.	ABSENT	ABSENT	PRESENT	ABSENT	PRESENT	ABSENT	ABSENT	ABSENT
Osta virus	ABSENT	ABSENT	PRESENT	ABSENT	ABSENT	ABSENT	PRESENT	PRESENT
Palkane alphapartitivirus 2	ABSENT	ABSENT	PRESENT	ABSENT	ABSENT	ABSENT	ABSENT	ABSENT
Partitivirus-like Culex mosquito virus	ABSENT	ABSENT	PRESENT	ABSENT	ABSENT	ABSENT	ABSENT	ABSENT
Phylloscopus proregulus Brevihamaparvovirus	ABSENT	ABSENT	PRESENT	ABSENT	PRESENT	ABSENT	ABSENT	ABSENT
Plasmopara viticola lesion associated virga-like virus 1	ABSENT	ABSENT	PRESENT	ABSENT	ABSENT	ABSENT	ABSENT	ABSENT
Poaceae Liege totivirus 13	ABSENT	ABSENT	PRESENT	ABSENT	ABSENT	ABSENT	ABSENT	ABSENT
Poaceae Liege totivirus 7	ABSENT	ABSENT	PRESENT	ABSENT	ABSENT	ABSENT	ABSENT	ABSENT
Red panda feces-associated gemycircularvirus	ABSENT	ABSENT	PRESENT	ABSENT	ABSENT	ABSENT	ABSENT	ABSENT
Salja virus	ABSENT	ABSENT	PRESENT	ABSENT	ABSENT	ABSENT	ABSENT	PRESENT
Sanya nodavirus 1	ABSENT	ABSENT	PRESENT	ABSENT	ABSENT	ABSENT	ABSENT	ABSENT
Sanya ochthera mantis totivirus 1	ABSENT	ABSENT	PRESENT	ABSENT	ABSENT	ABSENT	ABSENT	ABSENT
Scaphoideus titanus sobemo-like virus 1	ABSENT	ABSENT	PRESENT	ABSENT	ABSENT	ABSENT	ABSENT	ABSENT
Sichuan mosquito associated Iflaviridae	ABSENT	ABSENT	PRESENT	ABSENT	ABSENT	ABSENT	PRESENT	ABSENT
Siphoviridae sp. ctbbV81	ABSENT	ABSENT	PRESENT	ABSENT	ABSENT	ABSENT	ABSENT	ABSENT
Sonnbo virus	ABSENT	ABSENT	PRESENT	ABSENT	PRESENT	ABSENT	ABSENT	ABSENT
Soybean thrips iflavirus 8	ABSENT	ABSENT	PRESENT	ABSENT	ABSENT	ABSENT	ABSENT	ABSENT
Soybean thrips sobemo-like virus 10	ABSENT	ABSENT	PRESENT	ABSENT	ABSENT	ABSENT	ABSENT	ABSENT
Synelinevirus paranaense	ABSENT	ABSENT	PRESENT	ABSENT	ABSENT	ABSENT	ABSENT	ABSENT
Tama virus	ABSENT	ABSENT	PRESENT	ABSENT	PRESENT	ABSENT	ABSENT	ABSENT
Tartas insect-associated virus	ABSENT	ABSENT	PRESENT	ABSENT	PRESENT	ABSENT	PRESENT	ABSENT
Tortoise microvirus 13	ABSENT	ABSENT	PRESENT	ABSENT	ABSENT	ABSENT	ABSENT	ABSENT
Tzifr virus	ABSENT	ABSENT	PRESENT	ABSENT	ABSENT	ABSENT	PRESENT	PRESENT
Umbelopsis ramanniana virus 4	ABSENT	ABSENT	PRESENT	ABSENT	ABSENT	ABSENT	ABSENT	ABSENT
Ustilaginoidea virens narnavirus 1	ABSENT	ABSENT	PRESENT	ABSENT	ABSENT	ABSENT	ABSENT	ABSENT
Vaasa totivirus	ABSENT	ABSENT	PRESENT	ABSENT	ABSENT	ABSENT	PRESENT	ABSENT
Washington bat picornavirus	ABSENT	ABSENT	PRESENT	ABSENT	ABSENT	ABSENT	ABSENT	ABSENT
Washington bat picornavirus 2	ABSENT	ABSENT	PRESENT	ABSENT	ABSENT	ABSENT	ABSENT	ABSENT
Wuhan Mosquito Virus 4	ABSENT	ABSENT	PRESENT	ABSENT	PRESENT	ABSENT	ABSENT	ABSENT
Wuhan Mosquito Virus 6	ABSENT	ABSENT	PRESENT	ABSENT	ABSENT	ABSENT	PRESENT	ABSENT
XiangYun nudi-like virus	ABSENT	ABSENT	PRESENT	ABSENT	PRESENT	ABSENT	ABSENT	ABSENT
Xingshan nematode virus 6	ABSENT	ABSENT	PRESENT	ABSENT	ABSENT	ABSENT	ABSENT	ABSENT
Zeya Brook partiti-like virus 1	ABSENT	ABSENT	PRESENT	ABSENT	ABSENT	ABSENT	ABSENT	ABSENT
robinz virus RP_377	ABSENT	ABSENT	PRESENT	ABSENT	ABSENT	ABSENT	ABSENT	ABSENT
Hanko totivirus 5	ABSENT	ABSENT	ABSENT	PRESENT	ABSENT	ABSENT	ABSENT	ABSENT
Iflavirus sacbroodi	ABSENT	ABSENT	ABSENT	PRESENT	PRESENT	ABSENT	ABSENT	ABSENT
Ilomantsi sobemovirus	ABSENT	ABSENT	ABSENT	PRESENT	ABSENT	ABSENT	ABSENT	ABSENT
Rinkaby virus	ABSENT	ABSENT	ABSENT	PRESENT	ABSENT	ABSENT	ABSENT	PRESENT
Alphachrysovirus shuangaoense	ABSENT	ABSENT	ABSENT	ABSENT	PRESENT	ABSENT	ABSENT	ABSENT
Alphanudivirus droinnubilae	ABSENT	ABSENT	ABSENT	ABSENT	PRESENT	ABSENT	ABSENT	ABSENT
Arurhavirus inhangapi	ABSENT	ABSENT	ABSENT	ABSENT	PRESENT	ABSENT	ABSENT	ABSENT
Atrato Virga-like virus 6	ABSENT	ABSENT	ABSENT	ABSENT	PRESENT	ABSENT	ABSENT	ABSENT
Atrato Virga-like virus 7	ABSENT	ABSENT	ABSENT	ABSENT	PRESENT	ABSENT	ABSENT	ABSENT
Bawangfen virus	ABSENT	ABSENT	ABSENT	ABSENT	PRESENT	ABSENT	ABSENT	ABSENT
Culex pseudovishnui bunya-like virus	ABSENT	ABSENT	ABSENT	ABSENT	PRESENT	ABSENT	ABSENT	ABSENT
Culex tritaeniorhynchus partitivirus	ABSENT	ABSENT	ABSENT	ABSENT	PRESENT	ABSENT	ABSENT	ABSENT
Culicidavirus quitotaense	ABSENT	ABSENT	ABSENT	ABSENT	PRESENT	ABSENT	ABSENT	ABSENT
Drosophila biauraria male killing partitivirus 1	ABSENT	ABSENT	ABSENT	ABSENT	PRESENT	ABSENT	ABSENT	ABSENT
Hangzhou rhabdovirus 5	ABSENT	ABSENT	ABSENT	ABSENT	PRESENT	ABSENT	ABSENT	ABSENT
Hanko totivirus 10	ABSENT	ABSENT	ABSENT	ABSENT	PRESENT	ABSENT	ABSENT	ABSENT
Hanko totivirus 7	ABSENT	ABSENT	ABSENT	ABSENT	PRESENT	ABSENT	ABSENT	ABSENT
Hapavirus parry	ABSENT	ABSENT	ABSENT	ABSENT	PRESENT	ABSENT	ABSENT	ABSENT
Hubei virga-like virus 2	ABSENT	ABSENT	ABSENT	ABSENT	PRESENT	ABSENT	ABSENT	ABSENT
Ilomantsi partiti-like virus 2	ABSENT	ABSENT	ABSENT	ABSENT	PRESENT	ABSENT	ABSENT	ABSENT
Inopus flavus jingmenvirus 1	ABSENT	ABSENT	ABSENT	ABSENT	PRESENT	ABSENT	ABSENT	ABSENT
Kalajoki phenui-like virus 2	ABSENT	ABSENT	ABSENT	ABSENT	PRESENT	ABSENT	ABSENT	ABSENT
Khandagaity Melophagus ifla-like virus	ABSENT	ABSENT	ABSENT	ABSENT	PRESENT	ABSENT	ABSENT	ABSENT
Kuusamo partiti-like virus	ABSENT	ABSENT	ABSENT	ABSENT	PRESENT	ABSENT	ABSENT	ABSENT
Kwi virus	ABSENT	ABSENT	ABSENT	ABSENT	PRESENT	ABSENT	ABSENT	ABSENT
Lampyris noctiluca errantivirus 1	ABSENT	ABSENT	ABSENT	ABSENT	PRESENT	ABSENT	ABSENT	ABSENT
Marafivirus avenae	ABSENT	ABSENT	ABSENT	ABSENT	PRESENT	ABSENT	ABSENT	ABSENT
Marafivirus nucipersicae	ABSENT	ABSENT	ABSENT	ABSENT	PRESENT	ABSENT	ABSENT	ABSENT
Mekrijarvi iflavirus	ABSENT	ABSENT	ABSENT	ABSENT	PRESENT	ABSENT	ABSENT	ABSENT
Mobuvirus narangueense	ABSENT	ABSENT	ABSENT	ABSENT	PRESENT	ABSENT	ABSENT	ABSENT
Nefer virus	ABSENT	ABSENT	ABSENT	ABSENT	PRESENT	ABSENT	ABSENT	ABSENT
Partitiviridae sp.	ABSENT	ABSENT	ABSENT	ABSENT	PRESENT	PRESENT	ABSENT	ABSENT
Picornavirales sp.	ABSENT	ABSENT	ABSENT	ABSENT	PRESENT	ABSENT	ABSENT	ABSENT
Pyongtaek Culex Bunyavirus	ABSENT	ABSENT	ABSENT	ABSENT	PRESENT	ABSENT	ABSENT	ABSENT
Pyongtaek Culex Macula-like virus	ABSENT	ABSENT	ABSENT	ABSENT	PRESENT	ABSENT	PRESENT	ABSENT
Salari virus	ABSENT	ABSENT	ABSENT	ABSENT	PRESENT	ABSENT	ABSENT	ABSENT
Salarivirus Mos8CM0	ABSENT	ABSENT	ABSENT	ABSENT	PRESENT	ABSENT	ABSENT	ABSENT
Sanxia Water Strider Virus 5	ABSENT	ABSENT	ABSENT	ABSENT	PRESENT	ABSENT	ABSENT	ABSENT
Scaphoideus titanus sobemo-like virus 2	ABSENT	ABSENT	ABSENT	ABSENT	PRESENT	ABSENT	PRESENT	ABSENT
Soufli partiti-like virus	ABSENT	ABSENT	ABSENT	ABSENT	PRESENT	ABSENT	ABSENT	ABSENT
Trichopteran jingmen-related virus	ABSENT	ABSENT	ABSENT	ABSENT	PRESENT	ABSENT	ABSENT	ABSENT
Vesiculovirus malpais	ABSENT	ABSENT	ABSENT	ABSENT	PRESENT	ABSENT	ABSENT	ABSENT
Zeya Brook chaq-like virus 2	ABSENT	ABSENT	ABSENT	ABSENT	PRESENT	ABSENT	ABSENT	ABSENT
Zhee Mosquito virus	ABSENT	ABSENT	ABSENT	ABSENT	PRESENT	ABSENT	ABSENT	ABSENT
Chaq virus	ABSENT	ABSENT	ABSENT	ABSENT	ABSENT	PRESENT	ABSENT	ABSENT
Kacheliba Iflavi-like virus	ABSENT	ABSENT	ABSENT	ABSENT	ABSENT	PRESENT	ABSENT	ABSENT
SI bee virus 1	ABSENT	ABSENT	ABSENT	ABSENT	ABSENT	PRESENT	ABSENT	ABSENT
Xanthi partiti-like virus	ABSENT	ABSENT	ABSENT	ABSENT	ABSENT	PRESENT	ABSENT	ABSENT
Brevihamaparvovirus dipteran2	ABSENT	ABSENT	ABSENT	ABSENT	ABSENT	ABSENT	PRESENT	ABSENT
Caledonia partiti-like virus	ABSENT	ABSENT	ABSENT	ABSENT	ABSENT	ABSENT	PRESENT	ABSENT
Ceratobasidium partitivirus CP-h	ABSENT	ABSENT	ABSENT	ABSENT	ABSENT	ABSENT	PRESENT	ABSENT
Dandong tick virus 1	ABSENT	ABSENT	ABSENT	ABSENT	ABSENT	ABSENT	PRESENT	ABSENT
Fitzroy Crossing toti-like virus 2	ABSENT	ABSENT	ABSENT	ABSENT	ABSENT	ABSENT	PRESENT	PRESENT
Flyfo microvirus Tbat2_156	ABSENT	ABSENT	ABSENT	ABSENT	ABSENT	ABSENT	PRESENT	ABSENT
Grapevine-associated sobemo-like virus 1	ABSENT	ABSENT	ABSENT	ABSENT	ABSENT	ABSENT	PRESENT	ABSENT
Hypera postica associated sobemovirus 2	ABSENT	ABSENT	ABSENT	ABSENT	ABSENT	ABSENT	PRESENT	ABSENT
Leuven Sobemo-like virus 3	ABSENT	ABSENT	ABSENT	ABSENT	ABSENT	ABSENT	PRESENT	ABSENT
Soybean thrips sobemo-like virus 3	ABSENT	ABSENT	ABSENT	ABSENT	ABSENT	ABSENT	PRESENT	ABSENT
Totivirus-like Culex mosquito virus 1	ABSENT	ABSENT	ABSENT	ABSENT	ABSENT	ABSENT	PRESENT	ABSENT
Vespula vulgaris Luteo-like virus 2	ABSENT	ABSENT	ABSENT	ABSENT	ABSENT	ABSENT	PRESENT	ABSENT
Apis mellifera associated partiti-like virus 1	ABSENT	ABSENT	ABSENT	ABSENT	ABSENT	ABSENT	ABSENT	PRESENT
Evros sobemo-like virus	ABSENT	ABSENT	ABSENT	ABSENT	ABSENT	ABSENT	ABSENT	PRESENT
Guiyang dicistrovirus 3	ABSENT	ABSENT	ABSENT	ABSENT	ABSENT	ABSENT	ABSENT	PRESENT
Iflavirus lylineolaris	ABSENT	ABSENT	ABSENT	ABSENT	ABSENT	ABSENT	ABSENT	PRESENT
PNG bee virus 10	ABSENT	ABSENT	ABSENT	ABSENT	ABSENT	ABSENT	ABSENT	PRESENT
Phenacoccus solenopsis virus	ABSENT	ABSENT	ABSENT	ABSENT	ABSENT	ABSENT	ABSENT	PRESENT
Triatovirus sp.	ABSENT	ABSENT	ABSENT	ABSENT	ABSENT	ABSENT	ABSENT	PRESENT
Wuhan cricket virus 2	ABSENT	ABSENT	ABSENT	ABSENT	ABSENT	ABSENT	ABSENT	PRESENT
XiangYun toti-like virus 5	ABSENT	ABSENT	ABSENT	ABSENT	ABSENT	ABSENT	ABSENT	PRESENT
