# Supplementary material for: Exploring mosquito virome dynamics within São Paulo Zoo: insights into mosquito-virus-environment interactions
Source: Front Cell Infect Microbiol. 2025 Jan 10;14:1496126. doi: 10.3389/fcimb.2024.1496126 (PMC11757883; doi:10.3389/fcimb.2024.1496126)
Supplement: Supplementary file 7 [file Table7.xlsx]

## Sheet: Sanky_diagram
Virus specie	Host NCBI	Host Collection
Culex flavivirus	Culex sp.	Culex
Culex flavivirus	Culex sp.	Culex
Culex flavivirus	Culex sp.	Culex
Culex tritaeniorhynchus flavi-like virus	Culex sp.	Culex
Culex flavivirus	Culex sp.	Culex
Culex tritaeniorhynchus flavi-like virus	Culex sp.	Culex
Culex flavivirus	Culex sp.	Culex
Culex tritaeniorhynchus flavi-like virus	Culex sp.	Culex
Culex flavivirus	Culex sp.	Culex
Culex flavivirus	Culex sp.	Culex
Culex flavivirus	Culex sp.	Culex
Culex flavivirus	Culex sp.	Culex
Culex flavivirus	Culex sp.	Culex
Culex flavivirus	Culex sp.	Culex
Culex flavivirus	Culex sp.	Culex
Trichopteran jingmen-related virus	Insect	Aedes
Culex flavivirus	Culex sp.	Culex
Culex flavivirus	Culex sp.	Culex
Culex flavivirus	Culex sp.	Culex
Culex flavivirus	Culex sp.	Culex
Culex flavivirus	Culex sp.	Culex
Culex flavivirus	Culex sp.	Culex
Culex flavivirus	Culex sp.	Culex
Culex tritaeniorhynchus flavi-like virus	Culex sp.	Culex
Culex flavivirus	Culex sp.	Culex
Culex flavivirus	Culex sp.	Culex
Culex flavivirus	Culex sp.	Culex
Culex flavivirus	Culex sp.	Culex
Culex flavivirus	Culex sp.	Culex
Culex flavivirus	Culex sp.	Culex
Culex tritaeniorhynchus flavi-like virus	Culex sp.	Culex
Culex flavivirus	Culex sp.	Culex
Culex flavivirus	Culex sp.	Culex
Culex flavivirus	Culex sp.	Culex
Culex flavivirus	Culex sp.	Culex
Culex flavivirus	Culex sp.	Culex
Culex flavivirus	Culex sp.	Culex
Culex flavivirus	Culex sp.	Culex
Culex flavivirus	Culex sp.	Culex
Culex flavivirus	Culex sp.	Culex
Culex flavivirus	Culex sp.	Culex
Equine hepacivirus	Vertebrate	Culex
Culex flavivirus	Culex sp.	Culex
Culex flavivirus	Culex sp.	Culex
Culex flavivirus	Culex sp.	Culex
Culex flavivirus	Culex sp.	Culex
Culex flavivirus	Culex sp.	Culex
Culex flavivirus	Culex sp.	Culex
Culex flavivirus	Culex sp.	Culex
Culex flavivirus	Culex sp.	Culex
Culex flavivirus	Culex sp.	Culex
Culex flavivirus	Culex sp.	Culex
Culex flavivirus	Culex sp.	Culex
Culex flavivirus	Culex sp.	Culex
Culex flavivirus	Culex sp.	Culex
Culex tritaeniorhynchus flavi-like virus	Culex sp.	Culex
Culex flavivirus	Culex sp.	Culex
Culex flavivirus	Culex sp.	Culex
Culex flavivirus	Culex sp.	Culex
Culex flavivirus	Culex sp.	Culex
Culex flavivirus	Culex sp.	Culex
Culex flavivirus	Culex sp.	Culex
Culex flavivirus	Culex sp.	Culex
Culex flavivirus	Culex sp.	Culex
Culex flavivirus	Culex sp.	Culex
Culex flavivirus	Culex sp.	Culex
Wuhan Mosquito Virus 6	Culex sp.	Culex
Wuhan Mosquito Virus 6	Culex sp.	Culex
Wuhan Mosquito Virus 4	Culex sp.	Culex
Wuhan Mosquito Virus 6	Culex sp.	Culex
Wuhan Mosquito Virus 4	Culex sp.	Culex
Wuhan Mosquito Virus 4	Culex sp.	Culex
Wuhan Mosquito Virus 6	Culex sp.	Culex
Wuhan Mosquito Virus 6	Culex sp.	Culex
Wuhan Mosquito Virus 6	Culex sp.	Culex
Wuhan Mosquito Virus 4	Culex sp.	Culex
Wuhan Mosquito Virus 4	Culex sp.	Culex
Wuhan Mosquito Virus 6	Culex sp.	Culex
Wuhan Mosquito Virus 4	Culex sp.	Culex
Bunyaviridae environmental sample	Culex sp.	Culex
Bunyaviridae environmental sample	Culex sp.	Culex
Bunyaviridae environmental sample	Culex sp.	Culex
Culex pseudovishnui bunya-like virus	Culex sp.	Aedes
Culex pseudovishnui bunya-like virus	Culex sp.	Aedes
Bunyaviridae environmental sample	Culex sp.	Culex
Atrato Gouko-like virus 1	Culex sp.	Culex
Atrato Gouko-like virus 1	Culex sp.	Culex
Culex Bunyavirus 2	Culex sp.	Culex
Culex Bunyavirus 2	Culex sp.	Culex
Bunyaviridae environmental sample	Culex sp.	Culex
Bunyaviridae environmental sample	Culex sp.	Culex
Kalajoki phenui-like virus 2	Ochlerotatus	Aedes
Kristianstad virus	Culex sp.	Culex
Furrundu phlebovirus	Anopheles sp.	Culex
Atrato Gouko-like virus 1	Culex sp.	Culex
Atrato Gouko-like virus 1	Culex sp.	Culex
Furrundu phlebovirus	Anopheles sp.	Culex
Culex Bunyavirus 2	Culex sp.	Culex
Bunyaviridae environmental sample	Culex sp.	Culex
Furrundu phlebovirus	Anopheles sp.	Culex
Bunyaviridae environmental sample	Culex sp.	Culex
Bunyaviridae environmental sample	Culex sp.	Culex
Culex Bunyavirus 2	Culex sp.	Culex
Atrato Gouko-like virus 1	Culex sp.	Culex
Culex Bunyavirus 2	Culex sp.	Culex
Furrundu phlebovirus	Anopheles sp.	Aedes
Culex Bunyavirus 2	Culex sp.	Culex
Bunyaviridae environmental sample	Culex sp.	Culex
Culex pseudovishnui bunya-like virus	Culex sp.	Aedes
Culex pseudovishnui bunya-like virus	Culex sp.	Aedes
Bunyaviridae environmental sample	Culex sp.	Culex
Culex Bunyavirus 2	Culex sp.	Culex
Furrundu phlebovirus	Anopheles sp.	Aedes
Bunyaviridae environmental sample	Culex sp.	Culex
Bunyaviridae environmental sample	Culex sp.	Culex
Culex Bunyavirus 2	Culex sp.	Culex
Culex Bunyavirus 2	Culex sp.	Culex
Furrundu phlebovirus	Anopheles sp.	Culex
Culex Bunyavirus 2	Culex sp.	Culex
Anopheles bunyavirus 1	Anopheles sp.	Culex
Coquillettidia bunyavirus	Insect	Culex
Culex Bunyavirus 2	Culex sp.	Culex
Culex pseudovishnui bunya-like virus	Culex sp.	Aedes
Culex pseudovishnui bunya-like virus	Culex sp.	Aedes
Furrundu phlebovirus	Anopheles sp.	Aedes
Culex Bunyavirus 2	Culex sp.	Culex
Mobuvirus narangueense	Insect	Aedes
Culex Bunyavirus 2	Culex sp.	Culex
Culex Bunyavirus 2	Culex sp.	Culex
Bunyaviridae environmental sample	Culex sp.	Culex
Culex Bunyavirus 2	Culex sp.	Culex
Culex Bunyavirus 2	Culex sp.	Culex
Culex Bunyavirus 2	Culex sp.	Culex
Culex Bunyavirus 2	Culex sp.	Culex
Culex Bunyavirus 2	Culex sp.	Culex
Dandong tick virus 1	Arthropod (Non-insect)	Culex
Culex Bunyavirus 2	Culex sp.	Culex
Culex Bunyavirus 2	Culex sp.	Culex
Atrato Gouko-like virus 1	Culex sp.	Culex
Culex Bunya-like virus	Culex sp.	Culex
Bunyaviridae environmental sample	Culex sp.	Culex
Salari virus	Culex sp.	Aedes
Furrundu phlebovirus	Anopheles sp.	Culex
Atrato Gouko-like virus 1	Culex sp.	Culex
Culex Bunyavirus 2	Culex sp.	Culex
Furrundu phlebovirus	Anopheles sp.	Culex
Culex Bunyavirus 2	Culex sp.	Culex
Zhee Mosquito virus	Culex sp.	Aedes
Culex Bunyavirus 2	Culex sp.	Culex
XiangYun bunya-arena-like virus 2	Culex sp.	Culex
Furrundu phlebovirus	Anopheles sp.	Aedes
Bunyaviridae environmental sample	Culex sp.	Culex
Furrundu phlebovirus	Anopheles sp.	Aedes
Bunyaviridae environmental sample	Culex sp.	Culex
Culex Bunyavirus 2	Culex sp.	Culex
Zhee Mosquito virus	Culex sp.	Aedes
XiangYun bunya-arena-like virus 2	Culex sp.	Culex
Culex Bunya-like virus	Culex sp.	Culex
Furrundu phlebovirus	Anopheles sp.	Aedes
Culex Bunyavirus 2	Culex sp.	Culex
Culex Bunyavirus 2	Culex sp.	Culex
Culex Bunyavirus 2	Culex sp.	Culex
Culex Bunyavirus 2	Culex sp.	Culex
Culex Bunyavirus 2	Culex sp.	Culex
Culex Bunya-like virus	Culex sp.	Aedes
Bunyaviridae environmental sample	Culex sp.	Culex
Enontekio phenui-like virus 1	Ochlerotatus	Culex
Culex Bunyavirus 2	Culex sp.	Culex
Bunyaviridae environmental sample	Culex sp.	Culex
Atrato Gouko-like virus 1	Culex sp.	Culex
Culex Bunyavirus 2	Culex sp.	Culex
Furrundu phlebovirus	Anopheles sp.	Aedes
Culex Bunyavirus 2	Culex sp.	Culex
Bunyaviridae environmental sample	Culex sp.	Culex
Culex Bunyavirus 2	Culex sp.	Culex
Atrato Gouko-like virus 1	Culex sp.	Culex
Zhee Mosquito virus	Culex sp.	Aedes
Atrato Gouko-like virus 1	Culex sp.	Culex
Culex Bunyavirus 2	Culex sp.	Culex
Culex Bunyavirus 2	Culex sp.	Culex
Pyongtaek Culex Bunyavirus	Culex sp.	Aedes
Culex Bunyavirus 2	Culex sp.	Culex
XiangYun bunya-arena-like virus 2	Culex sp.	Culex
Culex Bunyavirus 2	Culex sp.	Culex
Culex Bunya-like virus	Culex sp.	Culex
Vaasa deltapartitivirus	Ochlerotatus	Culex
Xanthi partiti-like virus	Insect	Culex
Vaasa deltapartitivirus	Ochlerotatus	Culex
Vaasa deltapartitivirus	Ochlerotatus	Culex
Palkane alphapartitivirus 2	Ochlerotatus	Culex
Partitiviridae sp.	Insect	Culex
Atrato Partiti-like virus 2	Anopheles sp.	Anopheles
Vaasa deltapartitivirus	Ochlerotatus	Culex
Ilomantsi partiti-like virus 2	Ochlerotatus	Aedes
Sonnbo virus	Culex sp.	Culex
Ilomantsi deltapartitivirus	Ochlerotatus	Culex
Vaasa deltapartitivirus	Ochlerotatus	Culex
Chaq-like virus	Aedes sp	Anopheles
Vaasa deltapartitivirus	Ochlerotatus	Culex
Vaasa deltapartitivirus	Ochlerotatus	Culex
Ilomantsi partiti-like virus 2	Ochlerotatus	Aedes
Sonnbo virus	Culex sp.	Culex
Vaasa deltapartitivirus	Ochlerotatus	Culex
Vaasa deltapartitivirus	Ochlerotatus	Culex
Partitivirus-like Culex mosquito virus	Culex sp.	Culex
Vaasa deltapartitivirus	Ochlerotatus	Culex
Vaasa deltapartitivirus	Ochlerotatus	Culex
Ceratobasidium partitivirus CP-h	Insect	Culex
Soufli partiti-like virus	Culiseta	Anopheles
Atrato Partiti-like virus 2	Anopheles sp.	Anopheles
Drosophila biauraria male killing partitivirus 1	Insect	Aedes
Vaasa deltapartitivirus	Ochlerotatus	Culex
Kuusamo partiti-like virus	Ochlerotatus	Aedes
Culex tritaeniorhynchus partitivirus	Culex sp.	Aedes
Ilomantsi partiti-like virus 1	Ochlerotatus	Culex
Chaq-like virus	Aedes sp	Culex
Ilomantsi partiti-like virus 2	Ochlerotatus	Aedes
Partitiviridae sp.	Insect	Aedes
Atrato Partiti-like virus 2	Anopheles sp.	Culex
Zeya Brook partiti-like virus 1	Insect	Culex
Vaasa deltapartitivirus	Ochlerotatus	Culex
Chaq-like virus	Aedes sp	Culex
Vaasa deltapartitivirus	Ochlerotatus	Culex
Vaasa deltapartitivirus	Ochlerotatus	Culex
Ilomantsi partiti-like virus 2	Ochlerotatus	Aedes
Apis mellifera associated partiti-like virus 1	Insect	Culex
Caledonia partiti-like virus	Vertebrate	Culex
Drosophila biauraria male killing partitivirus 1	Insect	Aedes
Vaasa deltapartitivirus	Ochlerotatus	Culex
Sonnbo virus	Culex sp.	Culex
Atrato Partiti-like virus 2	Anopheles sp.	Culex
Red panda feces-associated gemycircularvirus	Vertebrate	Culex
robinz virus RP_377	Insect	Culex
Giant panda associated gemycircularvirus	Vertebrate	Culex
robinz virus RP_377	Insect	Culex
Enontekio totivirus 1	Ochlerotatus	Culex
Sanya ochthera mantis totivirus 1	Insect	Culex
Osta virus	Culex sp.	Culex
Hattula totivirus 2	Ochlerotatus	Culex
Hattula totivirus 2	Ochlerotatus	Culex
Osta virus	Culex sp.	Culex
Hattula totivirus 2	Ochlerotatus	Culex
Hanko totivirus 10	Ochlerotatus	Aedes
Fitzroy Crossing toti-like virus 2	Culex sp.	Culex
Totivirus-like Culex mosquito virus 2	Culex sp.	Culex
Hattula totivirus 2	Ochlerotatus	Culex
Hattula totivirus 2	Ochlerotatus	Culex
Umbelopsis ramanniana virus 4	Fungi	Culex
Cane toad associated toti-like virus 3	Vertebrate	Culex
Conidiobolus adiaeretus totivirus 2	Insect	Culex
Hattula totivirus 2	Ochlerotatus	Culex
Hattula totivirus 2	Ochlerotatus	Culex
Hanko totivirus 3	Ochlerotatus	Culex
Culex vishnui subgroup totivirus	Culex sp.	Culex
Alphachrysovirus shuangaoense	Culex sp.	Culex
Aedes japonicus totivirus 1	Aedes sp	Culex
Hattula totivirus 2	Ochlerotatus	Culex
Hattula totivirus 2	Ochlerotatus	Culex
Hattula totivirus 2	Ochlerotatus	Culex
Totivirus-like Culex mosquito virus 2	Culex sp.	Culex
Hanko totivirus 5	Ochlerotatus	Culex
Vaasa totivirus	Ochlerotatus	Culex
XiangYun toti-like virus 5	Culex sp.	Culex
Fitzroy Crossing toti-like virus 2	Culex sp.	Culex
Enontekio alphachrysovirus	Ochlerotatus	Culex
Osta virus	Culex sp.	Culex
Osta virus	Culex sp.	Culex
Poaceae Liege totivirus 13	Insect	Culex
Hanko totivirus 4	Ochlerotatus	Culex
Hattula totivirus 2	Ochlerotatus	Culex
Sanya ochthera mantis totivirus 1	Insect	Culex
Culex vishnui subgroup totivirus	Culex sp.	Culex
Cane toad associated toti-like virus 3	Vertebrate	Culex
Salja virus	Culex sp.	Culex
Alphachrysovirus shuangaoense	Culex sp.	Culex
Hattula totivirus 2	Ochlerotatus	Culex
Lestijarvi alphachrysovirus	Ochlerotatus	Culex
XiangYun toti-like virus 9	Culex sp.	Culex
Totivirus-like Culex mosquito virus 2	Culex sp.	Culex
Hattula totivirus 2	Ochlerotatus	Culex
Hanko totivirus 9	Ochlerotatus	Culex
Totivirus-like Culex mosquito virus 2	Culex sp.	Culex
Hattula totivirus 2	Ochlerotatus	Culex
Alphachrysovirus shuangaoense	Culex sp.	Culex
Lestijarvi alphachrysovirus	Ochlerotatus	Culex
Totivirus-like Culex mosquito virus 2	Culex sp.	Culex
Hattula totivirus 2	Ochlerotatus	Culex
Hattula totivirus 2	Ochlerotatus	Culex
Hattula totivirus 2	Ochlerotatus	Culex
Hanko totivirus 7	Ochlerotatus	Aedes
Osta virus	Culex sp.	Culex
Culex vishnui subgroup totivirus	Culex sp.	Culex
Cane toad associated toti-like virus 2	Vertebrate	Culex
Hattula totivirus 2	Ochlerotatus	Culex
Cane toad associated toti-like virus 3	Vertebrate	Culex
Totivirus-like Culex mosquito virus 2	Culex sp.	Culex
Hattula totivirus 2	Ochlerotatus	Culex
Hattula totivirus 2	Ochlerotatus	Culex
Culex vishnui subgroup totivirus	Culex sp.	Culex
Totivirus-like Culex mosquito virus 1	Culex sp.	Culex
XiangYun toti-like virus 9	Culex sp.	Culex
Hanko totivirus 9	Ochlerotatus	Culex
XiangYun toti-like virus 9	Culex sp.	Culex
Enontekio totivirus 2	Ochlerotatus	Culex
Culex vishnui subgroup totivirus	Culex sp.	Culex
Enontekio totivirus 2	Ochlerotatus	Culex
Hattula totivirus 2	Ochlerotatus	Culex
Totivirus-like Culex mosquito virus 2	Culex sp.	Culex
Osta virus	Culex sp.	Culex
Totivirus-like Culex mosquito virus 2	Culex sp.	Culex
Osta virus	Culex sp.	Culex
Totivirus-like Culex mosquito virus 2	Culex sp.	Culex
Fitzroy Crossing toti-like virus 2	Culex sp.	Culex
Hanko totivirus 9	Ochlerotatus	Culex
Alphachrysovirus shuangaoense	Culex sp.	Culex
Osta virus	Culex sp.	Culex
Totivirus-like Culex mosquito virus 2	Culex sp.	Culex
Totivirus-like Culex mosquito virus 2	Culex sp.	Culex
Alphachrysovirus shuangaoense	Culex sp.	Culex
Cane toad associated toti-like virus 3	Vertebrate	Culex
Joutseno totivirus	Ochlerotatus	Culex
Hanko totivirus 9	Ochlerotatus	Culex
Vaasa totivirus	Ochlerotatus	Culex
Osta virus	Culex sp.	Culex
Salja virus	Culex sp.	Culex
Osta virus	Culex sp.	Culex
XiangYun toti-like virus 9	Culex sp.	Culex
Drosophila-associated totivirus 4	Insect	Culex
Aedes japonicus totivirus 1	Aedes sp	Culex
Hattula totivirus 2	Ochlerotatus	Culex
Culex vishnui subgroup totivirus	Culex sp.	Culex
Totivirus-like Culex mosquito virus 2	Culex sp.	Culex
Alphachrysovirus shuangaoense	Culex sp.	Culex
Enontekio totivirus 2	Ochlerotatus	Culex
Hattula totivirus 2	Ochlerotatus	Culex
Totivirus-like Culex mosquito virus 2	Culex sp.	Culex
Hanko alphachrysovirus	Ochlerotatus	Culex
Totivirus-like Culex mosquito virus 2	Culex sp.	Culex
Totivirus-like Culex mosquito virus 2	Culex sp.	Culex
Fitzroy Crossing toti-like virus 2	Culex sp.	Culex
Poaceae Liege totivirus 7	Insect	Culex
Alphachrysovirus shuangaoense	Culex sp.	Culex
Nudaurelia capensis beta virus	Insect	Culex
Nudaurelia capensis beta virus	Insect	Culex
Nudaurelia capensis beta virus	Insect	Culex
Nudaurelia capensis beta virus	Insect	Culex
Culex Tetra-like virus	Culex sp.	Culex
Nudaurelia capensis beta virus	Insect	Culex
Nudaurelia capensis beta virus	Insect	Culex
Nudaurelia capensis beta virus	Insect	Culex
Nudaurelia capensis beta virus	Insect	Culex
Nudaurelia capensis beta virus	Insect	Culex
Nudaurelia capensis beta virus	Insect	Culex
Culex Tetra-like virus	Culex sp.	Culex
Culex Tetra-like virus	Culex sp.	Culex
Nudaurelia capensis beta virus	Insect	Culex
Nudaurelia capensis beta virus	Insect	Culex
Nudaurelia capensis beta virus	Insect	Culex
Nudaurelia capensis beta virus	Insect	Culex
Culicidavirus quitotaense	Culex sp.	Culex
Culicidavirus quitotaense	Culex sp.	Culex
XiangYun nudi-like virus	Culex sp.	Culex
XiangYun nudi-like virus	Culex sp.	Culex
Alphanudivirus oryrhinocerotis	Insect	Culex
Alphanudivirus quartudromelanogasteris	Insect	Culex
Alphanudivirus alterdromelanogasteris	Insect	Culex
Alphanudivirus alterdromelanogasteris	Insect	Culex
Alphanudivirus alterdromelanogasteris	Insect	Culex
Alphanudivirus oryrhinocerotis	Insect	Culex
Alphanudivirus oryrhinocerotis	Insect	Culex
XiangYun nudi-like virus	Culex sp.	Culex
Alphabaculovirus chrychalcites	Insect	Culex
Alphanudivirus oryrhinocerotis	Insect	Culex
Alphanudivirus quartudromelanogasteris	Insect	Culex
Alphabaculovirus chrychalcites	Insect	Culex
Alphanudivirus alterdromelanogasteris	Insect	Culex
XiangYun nudi-like virus	Culex sp.	Culex
Alphanudivirus alterdromelanogasteris	Insect	Culex
XiangYun nudi-like virus	Culex sp.	Culex
Alphanudivirus oryrhinocerotis	Insect	Culex
Alphanudivirus oryrhinocerotis	Insect	Culex
Alphanudivirus oryrhinocerotis	Insect	Culex
Alphabaculovirus chrychalcites	Insect	Culex
Alphanudivirus tertidromelanogasteris	Insect	Culex
XiangYun nudi-like virus	Culex sp.	Culex
XiangYun nudi-like virus	Culex sp.	Culex
Alphanudivirus tertidromelanogasteris	Insect	Culex
Alphanudivirus oryrhinocerotis	Insect	Culex
Alphanudivirus oryrhinocerotis	Insect	Culex
XiangYun nudi-like virus	Culex sp.	Culex
Alphanudivirus alterdromelanogasteris	Insect	Culex
Alphanudivirus quartudromelanogasteris	Insect	Culex
Alphanudivirus oryrhinocerotis	Insect	Culex
XiangYun nudi-like virus	Culex sp.	Culex
Alphanudivirus tertidromelanogasteris	Insect	Culex
XiangYun nudi-like virus	Culex sp.	Culex
Alphanudivirus tertidromelanogasteris	Insect	Culex
Alphanudivirus alterdromelanogasteris	Insect	Culex
Alphanudivirus oryrhinocerotis	Insect	Culex
Alphanudivirus quartudromelanogasteris	Insect	Culex
Deltabaculovirus cunigripalpi	Culex sp.	Culex
Alphanudivirus droinnubilae	Insect	Culex
XiangYun nudi-like virus	Culex sp.	Culex
Alphanudivirus oryrhinocerotis	Insect	Culex
Alphanudivirus alterdromelanogasteris	Insect	Culex
Alphanudivirus alterdromelanogasteris	Insect	Culex
Alphanudivirus oryrhinocerotis	Insect	Culex
Alphanudivirus alterdromelanogasteris	Insect	Culex
XiangYun nudi-like virus	Culex sp.	Culex
Alphanudivirus dromelanogasteris	Insect	Culex
Alphanudivirus tertidromelanogasteris	Insect	Culex
Alphanudivirus oryrhinocerotis	Insect	Culex
XiangYun nudi-like virus	Culex sp.	Culex
Alphanudivirus oryrhinocerotis	Insect	Culex
Alphanudivirus tertidromelanogasteris	Insect	Culex
Alphanudivirus oryrhinocerotis	Insect	Culex
XiangYun nudi-like virus	Culex sp.	Culex
Alphanudivirus oryrhinocerotis	Insect	Culex
XiangYun nudi-like virus	Culex sp.	Culex
XiangYun nudi-like virus	Culex sp.	Culex
Alphanudivirus oryrhinocerotis	Insect	Culex
Alphanudivirus quartudromelanogasteris	Insect	Culex
Alphanudivirus quartudromelanogasteris	Insect	Culex
Alphanudivirus tertidromelanogasteris	Insect	Culex
Alphanudivirus alterdromelanogasteris	Insect	Culex
XiangYun nudi-like virus	Culex sp.	Culex
Atrato Virga-like virus 7	Mosquito	Aedes
Atrato Virga-like virus 6	Mosquito	Aedes
Plasmopara viticola lesion associated virga-like virus 1	Insect	Culex
Plasmopara viticola lesion associated virga-like virus 1	Insect	Culex
Wuhan Mosquito Virus 9	Culex sp.	Culex
Cybitervirus niederense	Insect	Culex
Guadeloupe Culex rhabdovirus	Culex sp.	Culex
Wuhan Mosquito Virus 9	Culex sp.	Culex
Merhavirus merida	Culex sp.	Culex
Merhavirus merida	Culex sp.	Culex
Synelinevirus bonnense	Insect	Culex
Guadeloupe Culex rhabdovirus	Culex sp.	Culex
Merhavirus merida	Culex sp.	Culex
Synelinevirus bonnense	Insect	Culex
Cybitervirus niederense	Insect	Culex
Cybitervirus niederense	Insect	Culex
Merhavirus merida	Culex sp.	Culex
Cybitervirus niederense	Insect	Culex
Copasivirus ivindoense	Insect	Culex
Guadeloupe Culex rhabdovirus	Culex sp.	Culex
Grenada mosquito rhabdovirus 1	Culex sp.	Culex
Wuhan Mosquito Virus 9	Culex sp.	Culex
Wuhan Mosquito Virus 9	Culex sp.	Culex
Synelinevirus bonnense	Insect	Culex
Synelinevirus bonnense	Insect	Culex
Synelinevirus bonnense	Insect	Culex
Guadeloupe Culex rhabdovirus	Culex sp.	Culex
Guadeloupe Culex rhabdovirus	Culex sp.	Culex
Merhavirus merida	Culex sp.	Culex
Grenada mosquito rhabdovirus 1	Culex sp.	Culex
Hangzhou acrida cinerea lispivirus 1	Insect	Culex
Merhavirus merida	Culex sp.	Culex
Synelinevirus bonnense	Insect	Culex
Arurhavirus inhangapi	Insect	Anopheles
Synelinevirus paranaense	Insect	Culex
Cybitervirus niederense	Insect	Culex
Grenada mosquito rhabdovirus 1	Culex sp.	Culex
Guadeloupe Culex rhabdovirus	Culex sp.	Culex
Guadeloupe Culex rhabdovirus	Culex sp.	Culex
Guadeloupe Culex rhabdovirus	Culex sp.	Culex
Wuhan Mosquito Virus 9	Culex sp.	Culex
Synelinevirus bonnense	Insect	Culex
Guadeloupe Culex rhabdovirus	Culex sp.	Culex
Guadeloupe Culex rhabdovirus	Culex sp.	Culex
Wuhan Mosquito Virus 9	Culex sp.	Culex
Wuhan Mosquito Virus 9	Culex sp.	Culex
Merhavirus merida	Culex sp.	Culex
Guadeloupe Culex rhabdovirus	Culex sp.	Culex
Ohlsrhavirus ohlsdorf	Ochlerotatus	Culex
Grenada mosquito rhabdovirus 1	Culex sp.	Culex
Wuhan Mosquito Virus 9	Culex sp.	Culex
Guadeloupe Culex rhabdovirus	Culex sp.	Culex
Synelinevirus bonnense	Insect	Culex
Wuhan Mosquito Virus 9	Culex sp.	Culex
Wuhan Mosquito Virus 9	Culex sp.	Culex
Guadeloupe Culex rhabdovirus	Culex sp.	Culex
Wuhan Mosquito Virus 9	Culex sp.	Culex
Culex-associated Luteo-like virus	Culex sp.	Culex
Ephemerovirus adelaide	Vertebrate	Culex
Culex-associated Luteo-like virus	Culex sp.	Culex
Merhavirus merida	Culex sp.	Anopheles
Vesiculovirus malpais	Aedes sp	Anopheles
Guadeloupe Culex rhabdovirus	Culex sp.	Culex
Grenada mosquito rhabdovirus 1	Culex sp.	Culex
Synelinevirus bonnense	Insect	Culex
Merhavirus merida	Culex sp.	Culex
Guadeloupe Culex rhabdovirus	Culex sp.	Culex
Guadeloupe Culex rhabdovirus	Culex sp.	Culex
Merhavirus merida	Culex sp.	Anopheles
Wuhan Mosquito Virus 9	Culex sp.	Culex
Wuhan Mosquito Virus 9	Culex sp.	Culex
Culex-associated Luteo-like virus	Culex sp.	Culex
Wuhan Mosquito Virus 9	Culex sp.	Culex
Guadeloupe Culex rhabdovirus	Culex sp.	Culex
Synelinevirus bonnense	Insect	Culex
Synelinevirus bonnense	Insect	Culex
Sanxia Water Strider Virus 5	Insect	Anopheles
Guadeloupe Culex rhabdovirus	Culex sp.	Culex
Wuhan Mosquito Virus 9	Culex sp.	Culex
Merhavirus tritaeniorhynchus	Culex sp.	Culex
Merhavirus merida	Culex sp.	Culex
Hapavirus parry	Culex sp.	Anopheles
Ohlsrhavirus ohlsdorf	Ochlerotatus	Culex
Guadeloupe Culex rhabdovirus	Culex sp.	Culex
Grenada mosquito rhabdovirus 1	Culex sp.	Culex
Guadeloupe Culex rhabdovirus	Culex sp.	Culex
Copasivirus ivindoense	Insect	Culex
Guadeloupe Culex rhabdovirus	Culex sp.	Culex
Culex-associated Luteo-like virus	Culex sp.	Culex
Synelinevirus bonnense	Insect	Culex
Grenada mosquito rhabdovirus 1	Culex sp.	Culex
Synelinevirus bonnense	Insect	Culex
Grenada mosquito rhabdovirus 1	Culex sp.	Culex
Wuhan Mosquito Virus 9	Culex sp.	Culex
Hangzhou rhabdovirus 5	Insect	Anopheles
Guadeloupe Culex rhabdovirus	Culex sp.	Culex
Merhavirus merida	Culex sp.	Culex
Merhavirus tritaeniorhynchus	Culex sp.	Culex
Guadeloupe Culex rhabdovirus	Culex sp.	Culex
Guadeloupe Culex rhabdovirus	Culex sp.	Culex
Culex-associated Luteo-like virus	Culex sp.	Culex
Enontekio ohlsrhavirus	Ochlerotatus	Culex
Guadeloupe Culex rhabdovirus	Culex sp.	Culex
Wuhan Mosquito Virus 9	Culex sp.	Culex
Culex-associated Luteo-like virus	Culex sp.	Culex
Wuhan Mosquito Virus 9	Culex sp.	Culex
Alphamesonivirus 1	Culex sp.	Culex
Alphamesonivirus 1	Culex sp.	Culex
Alphamesonivirus 1	Culex sp.	Culex
Alphamesonivirus 1	Culex sp.	Culex
Alphamesonivirus 1	Culex sp.	Culex
Alphamesonivirus 1	Culex sp.	Culex
Alphamesonivirus 1	Culex sp.	Culex
Alphamesonivirus 1	Culex sp.	Culex
Alphamesonivirus 1	Culex sp.	Culex
Alphamesonivirus 1	Culex sp.	Culex
Alphamesonivirus 1	Culex sp.	Culex
Alphamesonivirus 1	Culex sp.	Culex
Alphamesonivirus 1	Culex sp.	Culex
Alphamesonivirus 1	Culex sp.	Culex
Alphamesonivirus 1	Culex sp.	Culex
Alphamesonivirus 1	Culex sp.	Culex
Alphamesonivirus 1	Culex sp.	Culex
Alphamesonivirus 1	Culex sp.	Culex
Alphamesonivirus 1	Culex sp.	Culex
Culex mosquito virus 1	Culex sp.	Culex
Culex Noda-like virus 1	Culex sp.	Culex
Culex Daeseongdong-like virus	Culex sp.	Culex
Culex mosquito virus 6	Culex sp.	Culex
Culex mosquito virus 1	Culex sp.	Culex
Culex Daeseongdong-like virus	Culex sp.	Culex
Culex Daeseongdong-like virus	Culex sp.	Culex
Culex Noda-like virus 1	Culex sp.	Culex
Culex Noda-like virus 1	Culex sp.	Culex
Culex mosquito virus 6	Culex sp.	Culex
Culex mosquito virus 6	Culex sp.	Culex
Culex mosquito virus 6	Culex sp.	Culex
Culex mosquito virus 6	Culex sp.	Culex
Culex mosquito virus 6	Culex sp.	Culex
Culex mosquito virus 6	Culex sp.	Culex
Culex Noda-like virus 1	Culex sp.	Culex
Newington virus	Insect	Culex
Culex mosquito virus 6	Culex sp.	Culex
Culex Daeseongdong-like virus	Culex sp.	Culex
Culex mosquito virus 6	Culex sp.	Culex
Culex mosquito virus 6	Culex sp.	Culex
Culex Noda-like virus 1	Culex sp.	Culex
Culex mosquito virus 6	Culex sp.	Culex
Culex mosquito virus 1	Culex sp.	Culex
Culex mosquito virus 6	Culex sp.	Culex
Culex mosquito virus 6	Culex sp.	Culex
Culex mosquito virus 6	Culex sp.	Culex
Culex Daeseongdong-like virus	Culex sp.	Culex
Culex mosquito virus 6	Culex sp.	Culex
Culex mosquito virus 6	Culex sp.	Culex
Culex Daeseongdong-like virus	Culex sp.	Culex
Culex mosquito virus 6	Culex sp.	Culex
Culex mosquito virus 6	Culex sp.	Culex
Culex mosquito virus 6	Culex sp.	Culex
Culex mosquito virus 6	Culex sp.	Culex
Culex mosquito virus 6	Culex sp.	Culex
Culex Noda-like virus 1	Culex sp.	Culex
Culex Noda-like virus 1	Culex sp.	Culex
Culex mosquito virus 6	Culex sp.	Culex
Culex Noda-like virus 1	Culex sp.	Culex
Culex Noda-like virus 1	Culex sp.	Culex
Newington virus	Insect	Culex
Culex mosquito virus 6	Culex sp.	Culex
Culex mosquito virus 6	Culex sp.	Culex
Nodaviridae sp.	Vertebrate	Anopheles
Culex Noda-like virus 1	Culex sp.	Culex
Sanya nodavirus 1	Insect	Culex
Nodaviridae sp.	Vertebrate	Culex
Culex mosquito virus 6	Culex sp.	Culex
Culex mosquito virus 6	Culex sp.	Culex
Culex mosquito virus 6	Culex sp.	Culex
Culex mosquito virus 6	Culex sp.	Culex
Culex mosquito virus 6	Culex sp.	Culex
Culex mosquito virus 6	Culex sp.	Culex
Culex Daeseongdong-like virus	Culex sp.	Culex
Culex Noda-like virus 1	Culex sp.	Culex
Culex mosquito virus 6	Culex sp.	Culex
Culex Noda-like virus 1	Culex sp.	Culex
Culex Noda-like virus 2	Culex sp.	Culex
Culex mosquito virus 6	Culex sp.	Culex
Culex mosquito virus 1	Culex sp.	Aedes
Culex mosquito virus 6	Culex sp.	Culex
Culex Daeseongdong-like virus	Culex sp.	Culex
Culex Noda-like virus 1	Culex sp.	Culex
Culex Noda-like virus 1	Culex sp.	Culex
Lampyris noctiluca errantivirus 1	Insect	Aedes
Microviridae sp. ctZPT1	NA	Culex
Microviridae sp.	NA	Culex
Microviridae sp.	NA	Culex
Gokushovirinae sp.	Vertebrate	Culex
Microviridae sp.	NA	Culex
Microviridae sp.	NA	Culex
Gokushovirinae sp.	Vertebrate	Culex
Microviridae sp.	NA	Culex
Blackfly microvirus SF02	Insect	Culex
Microviridae sp.	NA	Culex
Microviridae sp.	NA	Culex
Microviridae sp.	NA	Culex
Flyfo microvirus Tbat2_156	Vertebrate	Culex
Microviridae sp.	NA	Culex
Microviridae sp.	NA	Culex
Microviridae sp.	NA	Culex
Microviridae sp.	NA	Culex
Microviridae sp.	NA	Culex
Gokushovirus WZ-2015a	Vertebrate	Culex
Microviridae sp.	NA	Culex
Microviridae sp. ctjwa4	NA	Culex
Microviridae sp.	NA	Culex
Microviridae sp.	NA	Culex
Microviridae sp.	NA	Culex
Microviridae sp.	NA	Culex
Gokushovirus WZ-2015a	Vertebrate	Culex
Microviridae sp. ctjwa4	NA	Culex
Microviridae sp.	NA	Culex
Microviridae sp.	NA	Culex
Microviridae sp.	NA	Culex
Microviridae sp.	NA	Culex
Microviridae sp.	NA	Culex
Tortoise microvirus 13	Vertebrate	Culex
Microviridae sp.	NA	Culex
Microviridae sp. ctjwa4	NA	Culex
Microviridae sp. ctjwa4	NA	Anopheles
Microviridae sp.	NA	Aedes
Microviridae sp.	NA	Culex
Microviridae sp.	NA	Culex
Microviridae sp.	NA	Culex
Gokushovirus WZ-2015a	Vertebrate	Culex
Microviridae sp.	NA	Culex
Blackfly microvirus SF02	Insect	Culex
Microviridae sp.	NA	Culex
Microviridae sp. ctjwa4	NA	Anopheles
Microviridae sp.	NA	Culex
Antarctic microvirus CAA_003_V_9	Environment	Culex
Microviridae sp.	NA	Culex
Microviridae sp.	NA	Culex
Phylloscopus proregulus Brevihamaparvovirus	Vertebrate	Culex
Brevihamaparvovirus dipteran2	Aedes sp	Culex
Phylloscopus proregulus Brevihamaparvovirus	Vertebrate	Aedes
Phylloscopus proregulus Brevihamaparvovirus	Vertebrate	Aedes
Phylloscopus proregulus Brevihamaparvovirus	Vertebrate	Culex
Muscodensovirus dipteran2	Culex sp.	Culex
Phylloscopus proregulus Brevihamaparvovirus	Vertebrate	Anopheles
Phylloscopus proregulus Brevihamaparvovirus	Vertebrate	Culex
Phylloscopus proregulus Brevihamaparvovirus	Vertebrate	Culex
Phylloscopus proregulus Brevihamaparvovirus	Vertebrate	Culex
Iflavirus sacbroodi	Insect	Culex
Inhamum iflavirus	Culex sp.	Culex
Culex Iflavi-like virus 4	Culex sp.	Culex
Culex Iflavi-like virus 4	Culex sp.	Culex
Leuven Picorna-like virus 4	Insect	Culex
Culex Iflavi-like virus 4	Culex sp.	Culex
Culex Iflavi-like virus 4	Culex sp.	Culex
Inhamum iflavirus	Culex sp.	Culex
Culex Iflavi-like virus 4	Culex sp.	Culex
Culex Iflavi-like virus 4	Culex sp.	Culex
Soybean thrips iflavirus 8	Insect	Culex
Culex Iflavi-like virus 4	Culex sp.	Culex
Washington bat picornavirus 2	Vertebrate	Culex
Guiyang Dicistro-like virus 2	Insect	Culex
Culex Iflavi-like virus 4	Culex sp.	Culex
Lactuca sativa marnavirus	Insect	Culex
Phenacoccus solenopsis virus	Arthropod (Non-insect)	Culex
Culex Iflavi-like virus 4	Culex sp.	Culex
Culex Iflavi-like virus 4	Culex sp.	Culex
Iflavirus sacbroodi	Insect	Culex
Culex Iflavi-like virus 4	Culex sp.	Culex
Guiyang Dicistro-like virus 2	Insect	Culex
Guiyang argiope bruennichi iflavirus 1	Insect	Culex
Culex Iflavi-like virus 4	Culex sp.	Culex
Culex Iflavi-like virus 4	Culex sp.	Culex
Khandagaity Melophagus ifla-like virus	Insect	Anopheles
Picornavirales sp.	Environment	Anopheles
Culex Iflavi-like virus 4	Culex sp.	Culex
Culex Iflavi-like virus 4	Culex sp.	Culex
Culex Iflavi-like virus 4	Culex sp.	Culex
PNG bee virus 10	Insect	Culex
Culex Iflavi-like virus 4	Culex sp.	Culex
Sichuan mosquito associated Iflaviridae	Insect	Culex
Culex Iflavi-like virus 4	Culex sp.	Culex
Kacheliba Iflavi-like virus	Insect	Culex
Darwin bee virus 8	Insect	Culex
Pyongtaek Culex picornavirus	Culex sp.	Culex
Washington bat picornavirus	Vertebrate	Culex
Triatovirus sp.	Environment	Culex
Marnaviridae sp.	Environment	Culex
Guiyang Dicistro-like virus 2	Insect	Culex
Darwin bee virus 8	Insect	Culex
Inhamum iflavirus	Culex sp.	Culex
Guiyang dicistrovirus 3	Insect	Culex
Inhamum iflavirus	Culex sp.	Culex
Culex Iflavi-like virus 4	Culex sp.	Culex
Phenacoccus solenopsis virus	Arthropod (Non-insect)	Culex
Culex Iflavi-like virus 4	Culex sp.	Anopheles
Culex Iflavi-like virus 4	Culex sp.	Culex
Culex Iflavi-like virus 4	Culex sp.	Culex
Iflavirus sacbroodi	Insect	Culex
Guiyang argiope bruennichi iflavirus 1	Insect	Culex
Solenopsis invicta virus 2	Insect	Culex
Mekrijarvi iflavirus	Ochlerotatus	Anopheles
Aedes Ifla-like virus	Aedes sp	Culex
Iflavirus sacbroodi	Insect	Culex
Iflavirus sacbroodi	Insect	Culex
Culex Iflavi-like virus 4	Culex sp.	Culex
Avian associated calicivirus 5	Vertebrate	Culex
Culex Iflavi-like virus 4	Culex sp.	Culex
Iflavirus sacbroodi	Insect	Culex
Washington bat picornavirus	Vertebrate	Culex
Inhamum iflavirus	Culex sp.	Culex
Sichuan mosquito associated Iflaviridae	Insect	Culex
Inhamum iflavirus	Culex sp.	Culex
Culex Iflavi-like virus 4	Culex sp.	Culex
Guiyang argiope bruennichi iflavirus 1	Insect	Culex
SI bee virus 1	Insect	Culex
Culex Iflavi-like virus 4	Culex sp.	Culex
Sanya Iflavirus 5	Insect	Culex
Iflavirus lylineolaris	Insect	Culex
Sichuan mosquito associated Iflaviridae	Insect	Culex
Culex Iflavi-like virus 4	Culex sp.	Culex
Hanko iflavirus 2	Ochlerotatus	Culex
Guiyang Dicistro-like virus 2	Insect	Culex
Culex Iflavi-like virus 4	Culex sp.	Culex
Guiyang argiope bruennichi iflavirus 1	Insect	Culex
Culex Iflavi-like virus 4	Culex sp.	Culex
Pyongtaek Culex picornavirus	Culex sp.	Culex
Phenacoccus solenopsis virus	Arthropod (Non-insect)	Culex
Pyongtaek Culex picornavirus	Culex sp.	Culex
Culex Iflavi-like virus 1	Culex sp.	Culex
Culex Iflavi-like virus 4	Culex sp.	Culex
Guiyang argiope bruennichi iflavirus 1	Insect	Culex
Culex Iflavi-like virus 4	Culex sp.	Culex
Culex Iflavi-like virus 4	Culex sp.	Culex
Culex Iflavi-like virus 4	Culex sp.	Aedes
Mekrijarvi iflavirus	Ochlerotatus	Anopheles
Fushun diaea subdola dicistro-like virus 2	Insect	Culex
Guiyang Dicistro-like virus 4	Insect	Culex
Sichuan mosquito associated Iflaviridae	Insect	Culex
Inhamum iflavirus	Culex sp.	Culex
Aedes pseudoscutellaris reovirus	Aedes sp	Culex
Aedes pseudoscutellaris reovirus	Aedes sp	Culex
Umatilla virus	Ochlerotatus	Culex
Umatilla virus	Ochlerotatus	Culex
Umatilla virus	Ochlerotatus	Culex
Fako virus	Aedes sp	Culex
Aedes pseudoscutellaris reovirus	Aedes sp	Culex
Aedes pseudoscutellaris reovirus	Aedes sp	Culex
Umatilla virus	Ochlerotatus	Culex
Umatilla virus	Ochlerotatus	Culex
Umatilla virus	Ochlerotatus	Culex
Umatilla virus	Ochlerotatus	Culex
Umatilla virus	Ochlerotatus	Culex
Fako virus	Aedes sp	Culex
Umatilla virus	Ochlerotatus	Culex
Shenzhen reo-like virus 2	Arthropod (Non-insect)	Culex
Umatilla virus	Ochlerotatus	Culex
Umatilla virus	Ochlerotatus	Culex
Shenzhen reo-like virus 2	Arthropod (Non-insect)	Culex
Umatilla virus	Ochlerotatus	Culex
Umatilla virus	Ochlerotatus	Culex
Aedes sobemo-like virus	Aedes sp	Culex
Aedes sobemo-like virus	Aedes sp	Culex
Hanko sobemovirus	Ochlerotatus	Culex
Hanko sobemovirus	Ochlerotatus	Culex
Pythion sobemo-like virus	Ochlerotatus	Culex
Pythion sobemo-like virus	Ochlerotatus	Culex
Pythion sobemo-like virus	Ochlerotatus	Culex
Aedes sobemo-like virus	Aedes sp	Culex
Pythion sobemo-like virus	Ochlerotatus	Culex
Aedes sobemo-like virus	Aedes sp	Culex
Atrato Sobemo-like virus 6	Mosquito	Culex
Pythion sobemo-like virus	Ochlerotatus	Culex
Erysiphe necator associated sobemo-like virus 1	Fungi	Culex
Pythion sobemo-like virus	Ochlerotatus	Culex
Tama virus	Insect	Culex
Pythion sobemo-like virus	Ochlerotatus	Culex
Pythion sobemo-like virus	Ochlerotatus	Culex
Ilomantsi sobemovirus	Ochlerotatus	Culex
Pythion sobemo-like virus	Ochlerotatus	Culex
Frankliniella occidentalis associated sobemo-like virus 2	Insect	Culex
Aedes sobemo-like virus	Aedes sp	Culex
Hanko sobemovirus	Ochlerotatus	Culex
Scaphoideus titanus sobemo-like virus 2	Insect	Culex
Aedes sobemo-like virus	Aedes sp	Culex
Enontekio sobemovirus	Ochlerotatus	Aedes
Frankliniella occidentalis associated sobemo-like virus 2	Insect	Aedes
Atrato Sobemo-like virus 6	Mosquito	Culex
Pythion sobemo-like virus	Ochlerotatus	Culex
Grapevine-associated sobemo-like virus 1	Plant	Culex
Enontekio sobemovirus	Ochlerotatus	Culex
Neohydatothrips associated sobemo-like virus 1	Insect	Culex
Pythion sobemo-like virus	Ochlerotatus	Culex
Pythion sobemo-like virus	Ochlerotatus	Culex
Neohydatothrips associated sobemo-like virus 1	Insect	Culex
Joensuu sobemovirus	Ochlerotatus	Culex
Tama virus	Insect	Culex
Bat sobemovirus	Culex sp.	Culex
Pythion sobemo-like virus	Ochlerotatus	Culex
Aedes sobemo-like virus	Aedes sp	Culex
Aedes sobemo-like virus	Aedes sp	Culex
Pythion sobemo-like virus	Ochlerotatus	Culex
Neohydatothrips associated sobemo-like virus 1	Insect	Culex
Hanko sobemovirus	Ochlerotatus	Culex
Pythion sobemo-like virus	Ochlerotatus	Culex
Pythion sobemo-like virus	Ochlerotatus	Culex
Pythion sobemo-like virus	Ochlerotatus	Culex
Bat sobemovirus	Culex sp.	Culex
Scaphoideus titanus sobemo-like virus 2	Insect	Aedes
Neohydatothrips associated sobemo-like virus 1	Insect	Culex
Pythion sobemo-like virus	Ochlerotatus	Culex
Neohydatothrips associated sobemo-like virus 1	Insect	Culex
Aedes sobemo-like virus	Aedes sp	Culex
Pythion sobemo-like virus	Ochlerotatus	Culex
Atrato Sobemo-like virus 6	Mosquito	Culex
Neohydatothrips associated sobemo-like virus 1	Insect	Culex
Neohydatothrips associated sobemo-like virus 1	Insect	Culex
Pythion sobemo-like virus	Ochlerotatus	Culex
Bat sobemovirus	Culex sp.	Culex
Tama virus	Insect	Culex
Evros sobemo-like virus	Ochlerotatus	Culex
Pythion sobemo-like virus	Ochlerotatus	Culex
Atrato Sobemo-like virus 6	Mosquito	Culex
Pythion sobemo-like virus	Ochlerotatus	Culex
Hypera postica associated sobemovirus 2	Insect	Culex
Pythion sobemo-like virus	Ochlerotatus	Culex
Soybean thrips sobemo-like virus 10	Insect	Culex
Neohydatothrips associated sobemo-like virus 1	Insect	Culex
Joensuu sobemovirus	Ochlerotatus	Culex
Neohydatothrips associated sobemo-like virus 1	Insect	Culex
Neohydatothrips associated sobemo-like virus 1	Insect	Culex
Pythion sobemo-like virus	Ochlerotatus	Culex
Tama virus	Insect	Aedes
Leuven Sobemo-like virus 3	Insect	Culex
Bat sobemovirus	Culex sp.	Culex
Pythion sobemo-like virus	Ochlerotatus	Culex
Enontekio sobemovirus	Ochlerotatus	Culex
Joensuu sobemovirus	Ochlerotatus	Culex
Soybean thrips sobemo-like virus 3	Insect	Culex
Scaphoideus titanus sobemo-like virus 1	Insect	Culex
Aedes sobemo-like virus	Aedes sp	Culex
Neohydatothrips associated sobemo-like virus 1	Insect	Culex
Enontekio sobemovirus	Ochlerotatus	Culex
Pythion sobemo-like virus	Ochlerotatus	Culex
Pythion sobemo-like virus	Ochlerotatus	Culex
Aedes sobemo-like virus	Aedes sp	Culex
Atrato Sobemo-like virus 6	Mosquito	Culex
Pyongtaek Culex luteo-like virus	Culex sp.	Culex
Pyongtaek Culex luteo-like virus	Culex sp.	Culex
Pyongtaek Culex luteo-like virus	Culex sp.	Culex
Pyongtaek Culex luteo-like virus	Culex sp.	Culex
Culex impudicus luteo-like virus	Culex sp.	Culex
Pyongtaek Culex luteo-like virus	Culex sp.	Culex
Pyongtaek Culex luteo-like virus	Culex sp.	Culex
Culex-associated Tombus-like virus	Culex sp.	Culex
Hydrocotyle vulgaris tombusvirus	Insect	Culex
Culex impudicus luteo-like virus	Culex sp.	Culex
Soybean thrips tombus-like virus 2	Insect	Culex
Soybean thrips tombus-like virus 2	Insect	Culex
Culex-associated Tombus-like virus	Culex sp.	Culex
signal crayfish associated tombus-like virus 1	Arthropod (Non-insect)	Culex
Hydrocotyle vulgaris tombusvirus	Insect	Culex
Culex-associated Tombus-like virus	Culex sp.	Culex
Pyongtaek Culex luteo-like virus	Culex sp.	Culex
Soybean thrips tombus-like virus 2	Insect	Culex
Pyongtaek Culex luteo-like virus	Culex sp.	Culex
Vespula vulgaris Luteo-like virus 2	Insect	Culex
Hydrocotyle vulgaris tombusvirus	Insect	Culex
Culex impudicus luteo-like virus	Culex sp.	Culex
Pyongtaek Culex luteo-like virus	Culex sp.	Culex
Culex-associated Tombus-like virus	Culex sp.	Culex
Soybean thrips tombus-like virus 2	Insect	Culex
Pyongtaek Culex luteo-like virus	Culex sp.	Culex
Pyongtaek Culex luteo-like virus	Culex sp.	Culex
Culex impudicus luteo-like virus	Culex sp.	Culex
Culex-associated Tombus-like virus	Culex sp.	Culex
Soybean thrips tombus-like virus 2	Insect	Aedes
Culex impudicus luteo-like virus	Culex sp.	Culex
Pyongtaek Culex luteo-like virus	Culex sp.	Culex
Culex impudicus luteo-like virus	Culex sp.	Culex
Soybean thrips tombus-like virus 2	Insect	Aedes
Pyongtaek Culex luteo-like virus	Culex sp.	Culex
Soybean thrips tombus-like virus 2	Insect	Aedes
Pyongtaek Culex luteo-like virus	Culex sp.	Culex
Soybean thrips tombus-like virus 2	Insect	Anopheles
Culex impudicus luteo-like virus	Culex sp.	Culex
Pyongtaek Culex luteo-like virus	Culex sp.	Culex
Pyongtaek Culex luteo-like virus	Culex sp.	Culex
Pyongtaek Culex luteo-like virus	Culex sp.	Culex
Culex impudicus luteo-like virus	Culex sp.	Culex
Marafivirus avenae	Insect	Aedes
Grapevine Red Globe virus	Insect	Culex
Pyongtaek Culex Macula-like virus	Culex sp.	Aedes
Grapevine Red Globe virus	Insect	Aedes
Marafivirus nucipersicae	Insect	Aedes
Tymovirus melongenae	Insect	Culex
Pyongtaek Culex Macula-like virus	Culex sp.	Culex
Erysiphe necator associated narnavirus 48	Fungi	Culex
Culex narnavirus 1	Culex sp.	Culex
Erysiphe necator associated narnavirus 8	Fungi	Culex
Ustilaginoidea virens narnavirus 1	Fungi	Culex
Culex narnavirus 1	Culex sp.	Culex
Bacteroides phage B124-14	Bacteria	Culex
Escherichia phage Ec_MI-02	Bacteria	Culex
Mika virus	Culex sp.	Culex
Tzifr virus	Culex sp.	Culex
Siphoviridae sp. ctbbV81	Vertebrate	Culex
Riboviria sp.	NA	Culex
Cordoba virus	Culex sp.	Culex
Tartas insect-associated virus	Insect	Culex
Mika virus	Culex sp.	Culex
Microbacterium phage Shocker	Bacteria	Culex
Mika virus	Culex sp.	Culex
Microbacterium phage Shocker	Bacteria	Culex
Lotchka virus	Culex sp.	Culex
Caudoviricetes sp.	Vertebrate	Culex
Canya virus	Culex sp.	Culex
Canya virus	Culex sp.	Culex
Caudoviricetes sp.	Vertebrate	Culex
Rinkaby virus	Culex sp.	Culex
Tzifr virus	Culex sp.	Culex
Caudoviricetes sp.	Vertebrate	Culex
Uzakla mosquito-associated permutotetra-like virus	Insect	Culex
Uzakla mosquito-associated permutotetra-like virus	Insect	Culex
Uzakla mosquito-associated permutotetra-like virus	Insect	Culex
Uzakla mosquito-associated permutotetra-like virus	Insect	Culex
Uzakla mosquito-associated permutotetra-like virus	Insect	Culex
Tartas insect-associated virus	Insect	Aedes
Rinkaby virus	Culex sp.	Culex
Mika virus	Culex sp.	Culex
Hubei mosquito virus 3	Culex sp.	Culex
Rinkaby virus	Culex sp.	Culex
Rinkaby virus	Culex sp.	Culex
Mika virus	Culex sp.	Culex
Mika virus	Culex sp.	Culex
Caudoviricetes sp.	Vertebrate	Culex
Nefer virus	Culiseta	Aedes
Rinkaby virus	Culex sp.	Culex
Microbacterium phage Shocker	Bacteria	Culex
Caudoviricetes sp.	Vertebrate	Culex
Caudoviricetes sp.	Vertebrate	Culex
Mika virus	Culex sp.	Culex
Wuhan cricket virus 2	Vertebrate	Culex
Bacteriophage sp.	Bacteria	Culex
Tartas insect-associated virus	Insect	Culex
Tzifr virus	Culex sp.	Culex
Mika virus	Culex sp.	Culex
Mika virus	Culex sp.	Culex
Mika virus	Culex sp.	Culex
Caudoviricetes sp.	Vertebrate	Culex
Caudoviricetes sp.	Vertebrate	Culex
Kwi virus	Insect	Aedes
Mika virus	Culex sp.	Culex
Negev virus	Culex sp.	Culex
Canya virus	Culex sp.	Culex
Salarivirus Mos8CM0	Culex sp.	Aedes
Hubei virga-like virus 2	Culex sp.	Culex
Caudoviricetes sp.	Vertebrate	Culex
Caudoviricetes sp.	Vertebrate	Culex
Bacteriophage sp.	Bacteria	Culex
Salarivirus Mos8CM0	Culex sp.	Aedes
Rinkaby virus	Culex sp.	Culex
Caudoviricetes sp.	Vertebrate	Culex
Lotchka virus	Culex sp.	Culex
Caudoviricetes sp.	Vertebrate	Culex
Caudoviricetes sp.	Vertebrate	Culex
Mika virus	Culex sp.	Culex
Mika virus	Culex sp.	Culex
Inopus flavus jingmenvirus 1	Insect	Aedes
Mika virus	Culex sp.	Culex
Caudoviricetes sp.	Vertebrate	Culex
Inopus flavus jingmenvirus 1	Insect	Aedes
Caudoviricetes sp.	Vertebrate	Culex
Bacteriophage sp.	Bacteria	Culex
Hubei tombus-like virus 20	Arthropod (Non-insect)	Culex
Riboviria sp.	NA	Aedes
Bat badicivirus 1	Vertebrate	Culex
Elemess virus	Culex sp.	Culex
Herelleviridae sp.	Vertebrate	Culex
Hubei tombus-like virus 20	Arthropod (Non-insect)	Culex
Tartas insect-associated virus	Insect	Culex
Hubei mosquito virus 4	Culex sp.	Culex
Caudoviricetes sp.	Vertebrate	Culex
Zeya Brook chaq-like virus 2	Insect	Culex
Mika virus	Culex sp.	Culex
Rinkaby virus	Culex sp.	Culex
Lotchka virus	Culex sp.	Culex
Mika virus	Culex sp.	Culex
Rinkaby virus	Culex sp.	Culex
Tzifr virus	Culex sp.	Culex
Bawangfen virus	Vertebrate	Aedes
Elemess virus	Culex sp.	Culex
Mika virus	Culex sp.	Culex
Mika virus	Culex sp.	Culex
Mika virus	Culex sp.	Culex
Nefer virus	Culiseta	Aedes
Tartas insect-associated virus	Insect	Culex
Riboviria sp.	NA	Culex
Xingshan nematode virus 6	Nematode	Culex
Elemess virus	Culex sp.	Culex
Mika virus	Culex sp.	Culex
Negev-like virus #174	Culex sp.	Culex
Hubei tombus-like virus 20	Arthropod (Non-insect)	Culex
Rinkaby virus	Culex sp.	Culex
Mika virus	Culex sp.	Culex
Astopletus virus	Culex sp.	Culex
Lotchka virus	Culex sp.	Culex
Mika virus	Culex sp.	Culex
Caudoviricetes sp.	Vertebrate	Culex
Microbacterium phage Shocker	Bacteria	Culex
Caudoviricetes sp.	Vertebrate	Culex
