# Supplementary material for: Exploring mosquito virome dynamics within São Paulo Zoo: insights into mosquito-virus-environment interactions
Source: Front Cell Infect Microbiol. 2025 Jan 10;14:1496126. doi: 10.3389/fcimb.2024.1496126 (PMC11757883; doi:10.3389/fcimb.2024.1496126)
Supplement: Supplementary file 8 [file Table8.xlsx]

## Sheet: dados_venn_mosq_sp
Virus	Aedes.scapularis	Anopheles.strodei	Culex.chidesteri	Culex.quinquefasciatus	Culex.renatoi	Culex.sp
Atrato Virga-like virus 6	PRESENT	ABSENT	ABSENT	ABSENT	ABSENT	ABSENT
Atrato Virga-like virus 7	PRESENT	ABSENT	ABSENT	ABSENT	ABSENT	ABSENT
Bawangfen virus	PRESENT	ABSENT	ABSENT	ABSENT	ABSENT	ABSENT
Culex Bunya-like virus	PRESENT	ABSENT	PRESENT	ABSENT	ABSENT	PRESENT
Culex Iflavi-like virus 4	PRESENT	PRESENT	PRESENT	ABSENT	PRESENT	PRESENT
Culex mosquito virus 1	PRESENT	ABSENT	PRESENT	PRESENT	ABSENT	PRESENT
Culex pseudovishnui bunya-like virus	PRESENT	ABSENT	ABSENT	ABSENT	ABSENT	ABSENT
Culex tritaeniorhynchus partitivirus	PRESENT	ABSENT	ABSENT	ABSENT	ABSENT	ABSENT
Drosophila biauraria male killing partitivirus 1	PRESENT	ABSENT	ABSENT	ABSENT	ABSENT	ABSENT
Enontekio sobemovirus	PRESENT	ABSENT	PRESENT	ABSENT	ABSENT	PRESENT
Frankliniella occidentalis associated sobemo-like virus 2	PRESENT	ABSENT	ABSENT	ABSENT	ABSENT	PRESENT
Furrundu phlebovirus	PRESENT	ABSENT	PRESENT	ABSENT	ABSENT	PRESENT
Grapevine Red Globe virus	PRESENT	ABSENT	PRESENT	ABSENT	ABSENT	ABSENT
Hanko totivirus 10	PRESENT	ABSENT	ABSENT	ABSENT	ABSENT	ABSENT
Hanko totivirus 7	PRESENT	ABSENT	ABSENT	ABSENT	ABSENT	ABSENT
Ilomantsi partiti-like virus 2	PRESENT	ABSENT	ABSENT	ABSENT	ABSENT	ABSENT
Inopus flavus jingmenvirus 1	PRESENT	ABSENT	ABSENT	ABSENT	ABSENT	ABSENT
Kalajoki phenui-like virus 2	PRESENT	ABSENT	ABSENT	ABSENT	ABSENT	ABSENT
Kuusamo partiti-like virus	PRESENT	ABSENT	ABSENT	ABSENT	ABSENT	ABSENT
Kwi virus	PRESENT	ABSENT	ABSENT	ABSENT	ABSENT	ABSENT
Lampyris noctiluca errantivirus 1	PRESENT	ABSENT	ABSENT	ABSENT	ABSENT	ABSENT
Marafivirus avenae	PRESENT	ABSENT	ABSENT	ABSENT	ABSENT	ABSENT
Marafivirus nucipersicae	PRESENT	ABSENT	ABSENT	ABSENT	ABSENT	ABSENT
Microviridae sp.	PRESENT	ABSENT	ABSENT	ABSENT	PRESENT	PRESENT
Mobuvirus narangueense	PRESENT	ABSENT	ABSENT	ABSENT	ABSENT	ABSENT
Nefer virus	PRESENT	ABSENT	ABSENT	ABSENT	ABSENT	ABSENT
Partitiviridae sp.	PRESENT	ABSENT	PRESENT	ABSENT	ABSENT	ABSENT
Phylloscopus proregulus Brevihamaparvovirus	PRESENT	PRESENT	PRESENT	ABSENT	ABSENT	PRESENT
Pyongtaek Culex Bunyavirus	PRESENT	ABSENT	ABSENT	ABSENT	ABSENT	ABSENT
Pyongtaek Culex Macula-like virus	PRESENT	ABSENT	PRESENT	ABSENT	ABSENT	ABSENT
Riboviria sp.	PRESENT	ABSENT	PRESENT	ABSENT	ABSENT	PRESENT
Salari virus	PRESENT	ABSENT	ABSENT	ABSENT	ABSENT	ABSENT
Salarivirus Mos8CM0	PRESENT	ABSENT	ABSENT	ABSENT	ABSENT	ABSENT
Scaphoideus titanus sobemo-like virus 2	PRESENT	ABSENT	ABSENT	ABSENT	ABSENT	PRESENT
Soybean thrips tombus-like virus 2	PRESENT	PRESENT	PRESENT	ABSENT	ABSENT	ABSENT
Tama virus	PRESENT	ABSENT	PRESENT	ABSENT	ABSENT	PRESENT
Tartas insect-associated virus	PRESENT	ABSENT	ABSENT	ABSENT	PRESENT	PRESENT
Trichopteran jingmen-related virus	PRESENT	ABSENT	ABSENT	ABSENT	ABSENT	ABSENT
Zhee Mosquito virus	PRESENT	ABSENT	ABSENT	ABSENT	ABSENT	ABSENT
Arurhavirus inhangapi	ABSENT	PRESENT	ABSENT	ABSENT	ABSENT	ABSENT
Atrato Partiti-like virus 2	ABSENT	PRESENT	PRESENT	ABSENT	ABSENT	ABSENT
Chaq-like virus	ABSENT	PRESENT	PRESENT	ABSENT	ABSENT	PRESENT
Hangzhou rhabdovirus 5	ABSENT	PRESENT	ABSENT	ABSENT	ABSENT	ABSENT
Hapavirus parry	ABSENT	PRESENT	ABSENT	ABSENT	ABSENT	ABSENT
Khandagaity Melophagus ifla-like virus	ABSENT	PRESENT	ABSENT	ABSENT	ABSENT	ABSENT
Mekrijarvi iflavirus	ABSENT	PRESENT	ABSENT	ABSENT	ABSENT	ABSENT
Merhavirus merida	ABSENT	PRESENT	PRESENT	PRESENT	PRESENT	ABSENT
Microviridae sp. ctjwa4	ABSENT	PRESENT	ABSENT	ABSENT	PRESENT	PRESENT
Nodaviridae sp.	ABSENT	PRESENT	ABSENT	ABSENT	PRESENT	ABSENT
Picornavirales sp.	ABSENT	PRESENT	ABSENT	ABSENT	ABSENT	ABSENT
Sanxia Water Strider Virus 5	ABSENT	PRESENT	ABSENT	ABSENT	ABSENT	ABSENT
Soufli partiti-like virus	ABSENT	PRESENT	ABSENT	ABSENT	ABSENT	ABSENT
Vesiculovirus malpais	ABSENT	PRESENT	ABSENT	ABSENT	ABSENT	ABSENT
Aedes japonicus totivirus 1	ABSENT	ABSENT	PRESENT	ABSENT	ABSENT	ABSENT
Aedes sobemo-like virus	ABSENT	ABSENT	PRESENT	ABSENT	ABSENT	PRESENT
Alphamesonivirus 1	ABSENT	ABSENT	PRESENT	PRESENT	ABSENT	PRESENT
Anopheles bunyavirus 1	ABSENT	ABSENT	PRESENT	ABSENT	ABSENT	ABSENT
Apis mellifera associated partiti-like virus 1	ABSENT	ABSENT	PRESENT	ABSENT	ABSENT	ABSENT
Astopletus virus	ABSENT	ABSENT	PRESENT	ABSENT	ABSENT	ABSENT
Atrato Gouko-like virus 1	ABSENT	ABSENT	PRESENT	PRESENT	ABSENT	ABSENT
Atrato Sobemo-like virus 6	ABSENT	ABSENT	PRESENT	ABSENT	PRESENT	PRESENT
Bat sobemovirus	ABSENT	ABSENT	PRESENT	ABSENT	PRESENT	PRESENT
Brevihamaparvovirus dipteran2	ABSENT	ABSENT	PRESENT	ABSENT	ABSENT	ABSENT
Bunyaviridae environmental sample	ABSENT	ABSENT	PRESENT	PRESENT	PRESENT	PRESENT
Canya virus	ABSENT	ABSENT	PRESENT	ABSENT	ABSENT	ABSENT
Caudoviricetes sp.	ABSENT	ABSENT	PRESENT	ABSENT	PRESENT	PRESENT
Ceratobasidium partitivirus CP-h	ABSENT	ABSENT	PRESENT	ABSENT	ABSENT	ABSENT
Chaq virus	ABSENT	ABSENT	PRESENT	ABSENT	ABSENT	ABSENT
Copasivirus ivindoense	ABSENT	ABSENT	PRESENT	ABSENT	ABSENT	ABSENT
Culex Bunyavirus 2	ABSENT	ABSENT	PRESENT	PRESENT	PRESENT	PRESENT
Culex Daeseongdong-like virus	ABSENT	ABSENT	PRESENT	ABSENT	PRESENT	PRESENT
Culex Noda-like virus 1	ABSENT	ABSENT	PRESENT	ABSENT	ABSENT	PRESENT
Culex Noda-like virus 2	ABSENT	ABSENT	PRESENT	ABSENT	ABSENT	ABSENT
Culex Tetra-like virus	ABSENT	ABSENT	PRESENT	ABSENT	ABSENT	PRESENT
Culex flavivirus	ABSENT	ABSENT	PRESENT	PRESENT	ABSENT	PRESENT
Culex impudicus luteo-like virus	ABSENT	ABSENT	PRESENT	ABSENT	ABSENT	PRESENT
Culex mosquito virus 6	ABSENT	ABSENT	PRESENT	ABSENT	PRESENT	PRESENT
Culex narnavirus 1	ABSENT	ABSENT	PRESENT	ABSENT	ABSENT	PRESENT
Culex vishnui subgroup totivirus	ABSENT	ABSENT	PRESENT	ABSENT	ABSENT	PRESENT
Culex-associated Luteo-like virus	ABSENT	ABSENT	PRESENT	ABSENT	PRESENT	PRESENT
Culex-associated Tombus-like virus	ABSENT	ABSENT	PRESENT	PRESENT	ABSENT	PRESENT
Cybitervirus niederense	ABSENT	ABSENT	PRESENT	ABSENT	ABSENT	ABSENT
Dandong tick virus 1	ABSENT	ABSENT	PRESENT	ABSENT	ABSENT	ABSENT
Enontekio totivirus 2	ABSENT	ABSENT	PRESENT	ABSENT	ABSENT	ABSENT
Evros sobemo-like virus	ABSENT	ABSENT	PRESENT	ABSENT	ABSENT	ABSENT
Fitzroy Crossing toti-like virus 2	ABSENT	ABSENT	PRESENT	ABSENT	ABSENT	ABSENT
Grapevine-associated sobemo-like virus 1	ABSENT	ABSENT	PRESENT	ABSENT	ABSENT	ABSENT
Grenada mosquito rhabdovirus 1	ABSENT	ABSENT	PRESENT	ABSENT	ABSENT	PRESENT
Guadeloupe Culex rhabdovirus	ABSENT	ABSENT	PRESENT	ABSENT	PRESENT	PRESENT
Guiyang argiope bruennichi iflavirus 1	ABSENT	ABSENT	PRESENT	ABSENT	ABSENT	PRESENT
Guiyang dicistrovirus 3	ABSENT	ABSENT	PRESENT	ABSENT	ABSENT	ABSENT
Hangzhou acrida cinerea lispivirus 1	ABSENT	ABSENT	PRESENT	ABSENT	ABSENT	ABSENT
Hanko iflavirus 2	ABSENT	ABSENT	PRESENT	ABSENT	ABSENT	ABSENT
Hanko sobemovirus	ABSENT	ABSENT	PRESENT	ABSENT	ABSENT	PRESENT
Hanko totivirus 3	ABSENT	ABSENT	PRESENT	ABSENT	ABSENT	ABSENT
Hanko totivirus 5	ABSENT	ABSENT	PRESENT	ABSENT	ABSENT	ABSENT
Hanko totivirus 9	ABSENT	ABSENT	PRESENT	ABSENT	ABSENT	ABSENT
Hattula totivirus 2	ABSENT	ABSENT	PRESENT	PRESENT	ABSENT	PRESENT
Hubei tombus-like virus 20	ABSENT	ABSENT	PRESENT	ABSENT	ABSENT	ABSENT
Hydrocotyle vulgaris tombusvirus	ABSENT	ABSENT	PRESENT	ABSENT	PRESENT	PRESENT
Iflavirus lylineolaris	ABSENT	ABSENT	PRESENT	ABSENT	ABSENT	ABSENT
Iflavirus sacbroodi	ABSENT	ABSENT	PRESENT	PRESENT	ABSENT	ABSENT
Ilomantsi partiti-like virus 1	ABSENT	ABSENT	PRESENT	ABSENT	ABSENT	ABSENT
Ilomantsi sobemovirus	ABSENT	ABSENT	PRESENT	ABSENT	ABSENT	ABSENT
Inhamum iflavirus	ABSENT	ABSENT	PRESENT	ABSENT	ABSENT	ABSENT
Joensuu sobemovirus	ABSENT	ABSENT	PRESENT	ABSENT	PRESENT	ABSENT
Joutseno totivirus	ABSENT	ABSENT	PRESENT	ABSENT	ABSENT	ABSENT
Kacheliba Iflavi-like virus	ABSENT	ABSENT	PRESENT	ABSENT	ABSENT	ABSENT
Leuven Picorna-like virus 4	ABSENT	ABSENT	PRESENT	ABSENT	ABSENT	ABSENT
Lotchka virus	ABSENT	ABSENT	PRESENT	ABSENT	ABSENT	ABSENT
Mika virus	ABSENT	ABSENT	PRESENT	PRESENT	PRESENT	PRESENT
Negev-like virus #174	ABSENT	ABSENT	PRESENT	ABSENT	ABSENT	ABSENT
Neohydatothrips associated sobemo-like virus 1	ABSENT	ABSENT	PRESENT	ABSENT	ABSENT	PRESENT
Nudaurelia capensis beta virus	ABSENT	ABSENT	PRESENT	ABSENT	ABSENT	PRESENT
Osta virus	ABSENT	ABSENT	PRESENT	ABSENT	ABSENT	PRESENT
PNG bee virus 10	ABSENT	ABSENT	PRESENT	ABSENT	ABSENT	ABSENT
Phenacoccus solenopsis virus	ABSENT	ABSENT	PRESENT	ABSENT	ABSENT	ABSENT
Pyongtaek Culex luteo-like virus	ABSENT	ABSENT	PRESENT	ABSENT	PRESENT	PRESENT
Pythion sobemo-like virus	ABSENT	ABSENT	PRESENT	ABSENT	PRESENT	PRESENT
Rinkaby virus	ABSENT	ABSENT	PRESENT	ABSENT	ABSENT	ABSENT
SI bee virus 1	ABSENT	ABSENT	PRESENT	ABSENT	ABSENT	ABSENT
Salja virus	ABSENT	ABSENT	PRESENT	ABSENT	ABSENT	PRESENT
Sanya Iflavirus 5	ABSENT	ABSENT	PRESENT	ABSENT	ABSENT	ABSENT
Scaphoideus titanus sobemo-like virus 1	ABSENT	ABSENT	PRESENT	ABSENT	ABSENT	ABSENT
Sichuan mosquito associated Iflaviridae	ABSENT	ABSENT	PRESENT	ABSENT	PRESENT	ABSENT
Sonnbo virus	ABSENT	ABSENT	PRESENT	PRESENT	ABSENT	ABSENT
Soybean thrips sobemo-like virus 3	ABSENT	ABSENT	PRESENT	ABSENT	ABSENT	ABSENT
Synelinevirus bonnense	ABSENT	ABSENT	PRESENT	ABSENT	ABSENT	ABSENT
Synelinevirus paranaense	ABSENT	ABSENT	PRESENT	ABSENT	ABSENT	ABSENT
Totivirus-like Culex mosquito virus 1	ABSENT	ABSENT	PRESENT	ABSENT	ABSENT	ABSENT
Totivirus-like Culex mosquito virus 2	ABSENT	ABSENT	PRESENT	ABSENT	ABSENT	ABSENT
Triatovirus sp.	ABSENT	ABSENT	PRESENT	ABSENT	ABSENT	ABSENT
Tymovirus melongenae	ABSENT	ABSENT	PRESENT	ABSENT	ABSENT	ABSENT
Tzifr virus	ABSENT	ABSENT	PRESENT	ABSENT	ABSENT	PRESENT
Umatilla virus	ABSENT	ABSENT	PRESENT	ABSENT	ABSENT	ABSENT
Uzakla mosquito-associated permutotetra-like virus	ABSENT	ABSENT	PRESENT	ABSENT	PRESENT	PRESENT
Vaasa deltapartitivirus	ABSENT	ABSENT	PRESENT	ABSENT	ABSENT	PRESENT
Vaasa totivirus	ABSENT	ABSENT	PRESENT	ABSENT	ABSENT	PRESENT
Wuhan Mosquito Virus 9	ABSENT	ABSENT	PRESENT	ABSENT	PRESENT	ABSENT
Wuhan cricket virus 2	ABSENT	ABSENT	PRESENT	ABSENT	ABSENT	ABSENT
Xanthi partiti-like virus	ABSENT	ABSENT	PRESENT	ABSENT	ABSENT	ABSENT
XiangYun bunya-arena-like virus 2	ABSENT	ABSENT	PRESENT	ABSENT	ABSENT	ABSENT
XiangYun toti-like virus 5	ABSENT	ABSENT	PRESENT	ABSENT	ABSENT	ABSENT
XiangYun toti-like virus 9	ABSENT	ABSENT	PRESENT	ABSENT	ABSENT	ABSENT
Zeya Brook partiti-like virus 1	ABSENT	ABSENT	PRESENT	ABSENT	ABSENT	ABSENT
signal crayfish associated tombus-like virus 1	ABSENT	ABSENT	PRESENT	ABSENT	ABSENT	ABSENT
Alphabaculovirus chrychalcites	ABSENT	ABSENT	ABSENT	PRESENT	ABSENT	PRESENT
Alphachrysovirus shuangaoense	ABSENT	ABSENT	ABSENT	PRESENT	ABSENT	ABSENT
Alphanudivirus alterdromelanogasteris	ABSENT	ABSENT	ABSENT	PRESENT	ABSENT	PRESENT
Alphanudivirus droinnubilae	ABSENT	ABSENT	ABSENT	PRESENT	ABSENT	ABSENT
Alphanudivirus oryrhinocerotis	ABSENT	ABSENT	ABSENT	PRESENT	ABSENT	PRESENT
Alphanudivirus quartudromelanogasteris	ABSENT	ABSENT	ABSENT	PRESENT	ABSENT	PRESENT
Alphanudivirus tertidromelanogasteris	ABSENT	ABSENT	ABSENT	PRESENT	ABSENT	PRESENT
Culicidavirus quitotaense	ABSENT	ABSENT	ABSENT	PRESENT	ABSENT	ABSENT
Elemess virus	ABSENT	ABSENT	ABSENT	PRESENT	ABSENT	PRESENT
Fako virus	ABSENT	ABSENT	ABSENT	PRESENT	ABSENT	PRESENT
Hubei virga-like virus 2	ABSENT	ABSENT	ABSENT	PRESENT	ABSENT	ABSENT
Wuhan Mosquito Virus 4	ABSENT	ABSENT	ABSENT	PRESENT	ABSENT	PRESENT
XiangYun nudi-like virus	ABSENT	ABSENT	ABSENT	PRESENT	ABSENT	PRESENT
Zeya Brook chaq-like virus 2	ABSENT	ABSENT	ABSENT	PRESENT	ABSENT	ABSENT
Aedes Ifla-like virus	ABSENT	ABSENT	ABSENT	ABSENT	PRESENT	ABSENT
Bacteriophage sp.	ABSENT	ABSENT	ABSENT	ABSENT	PRESENT	PRESENT
Culex Iflavi-like virus 1	ABSENT	ABSENT	ABSENT	ABSENT	PRESENT	ABSENT
Drosophila-associated totivirus 4	ABSENT	ABSENT	ABSENT	ABSENT	PRESENT	ABSENT
Gokushovirinae sp.	ABSENT	ABSENT	ABSENT	ABSENT	PRESENT	ABSENT
Gokushovirus WZ-2015a	ABSENT	ABSENT	ABSENT	ABSENT	PRESENT	PRESENT
Hanko totivirus 4	ABSENT	ABSENT	ABSENT	ABSENT	PRESENT	ABSENT
Microviridae sp. ctZPT1	ABSENT	ABSENT	ABSENT	ABSENT	PRESENT	ABSENT
Red panda feces-associated gemycircularvirus	ABSENT	ABSENT	ABSENT	ABSENT	PRESENT	ABSENT
Siphoviridae sp. ctbbV81	ABSENT	ABSENT	ABSENT	ABSENT	PRESENT	ABSENT
Soybean thrips sobemo-like virus 10	ABSENT	ABSENT	ABSENT	ABSENT	PRESENT	ABSENT
Tortoise microvirus 13	ABSENT	ABSENT	ABSENT	ABSENT	PRESENT	ABSENT
Aedes pseudoscutellaris reovirus	ABSENT	ABSENT	ABSENT	ABSENT	ABSENT	PRESENT
Alphanudivirus dromelanogasteris	ABSENT	ABSENT	ABSENT	ABSENT	ABSENT	PRESENT
Antarctic microvirus CAA_003_V_9	ABSENT	ABSENT	ABSENT	ABSENT	ABSENT	PRESENT
Avian associated calicivirus 5	ABSENT	ABSENT	ABSENT	ABSENT	ABSENT	PRESENT
Bacteroides phage B124-14	ABSENT	ABSENT	ABSENT	ABSENT	ABSENT	PRESENT
Bat badicivirus 1	ABSENT	ABSENT	ABSENT	ABSENT	ABSENT	PRESENT
Blackfly microvirus SF02	ABSENT	ABSENT	ABSENT	ABSENT	ABSENT	PRESENT
Caledonia partiti-like virus	ABSENT	ABSENT	ABSENT	ABSENT	ABSENT	PRESENT
Cane toad associated toti-like virus 2	ABSENT	ABSENT	ABSENT	ABSENT	ABSENT	PRESENT
Cane toad associated toti-like virus 3	ABSENT	ABSENT	ABSENT	ABSENT	ABSENT	PRESENT
Conidiobolus adiaeretus totivirus 2	ABSENT	ABSENT	ABSENT	ABSENT	ABSENT	PRESENT
Coquillettidia bunyavirus	ABSENT	ABSENT	ABSENT	ABSENT	ABSENT	PRESENT
Cordoba virus	ABSENT	ABSENT	ABSENT	ABSENT	ABSENT	PRESENT
Culex tritaeniorhynchus flavi-like virus	ABSENT	ABSENT	ABSENT	ABSENT	ABSENT	PRESENT
Darwin bee virus 8	ABSENT	ABSENT	ABSENT	ABSENT	ABSENT	PRESENT
Deltabaculovirus cunigripalpi	ABSENT	ABSENT	ABSENT	ABSENT	ABSENT	PRESENT
Enontekio alphachrysovirus	ABSENT	ABSENT	ABSENT	ABSENT	ABSENT	PRESENT
Enontekio ohlsrhavirus	ABSENT	ABSENT	ABSENT	ABSENT	ABSENT	PRESENT
Enontekio phenui-like virus 1	ABSENT	ABSENT	ABSENT	ABSENT	ABSENT	PRESENT
Enontekio totivirus 1	ABSENT	ABSENT	ABSENT	ABSENT	ABSENT	PRESENT
Ephemerovirus adelaide	ABSENT	ABSENT	ABSENT	ABSENT	ABSENT	PRESENT
Equine hepacivirus	ABSENT	ABSENT	ABSENT	ABSENT	ABSENT	PRESENT
Erysiphe necator associated narnavirus 48	ABSENT	ABSENT	ABSENT	ABSENT	ABSENT	PRESENT
Erysiphe necator associated narnavirus 8	ABSENT	ABSENT	ABSENT	ABSENT	ABSENT	PRESENT
Erysiphe necator associated sobemo-like virus 1	ABSENT	ABSENT	ABSENT	ABSENT	ABSENT	PRESENT
Escherichia phage Ec_MI-02	ABSENT	ABSENT	ABSENT	ABSENT	ABSENT	PRESENT
Flyfo microvirus Tbat2_156	ABSENT	ABSENT	ABSENT	ABSENT	ABSENT	PRESENT
Fushun diaea subdola dicistro-like virus 2	ABSENT	ABSENT	ABSENT	ABSENT	ABSENT	PRESENT
Giant panda associated gemycircularvirus	ABSENT	ABSENT	ABSENT	ABSENT	ABSENT	PRESENT
Guiyang Dicistro-like virus 2	ABSENT	ABSENT	ABSENT	ABSENT	ABSENT	PRESENT
Guiyang Dicistro-like virus 4	ABSENT	ABSENT	ABSENT	ABSENT	ABSENT	PRESENT
Hanko alphachrysovirus	ABSENT	ABSENT	ABSENT	ABSENT	ABSENT	PRESENT
Herelleviridae sp.	ABSENT	ABSENT	ABSENT	ABSENT	ABSENT	PRESENT
Hubei mosquito virus 3	ABSENT	ABSENT	ABSENT	ABSENT	ABSENT	PRESENT
Hubei mosquito virus 4	ABSENT	ABSENT	ABSENT	ABSENT	ABSENT	PRESENT
Hypera postica associated sobemovirus 2	ABSENT	ABSENT	ABSENT	ABSENT	ABSENT	PRESENT
Ilomantsi deltapartitivirus	ABSENT	ABSENT	ABSENT	ABSENT	ABSENT	PRESENT
Kristianstad virus	ABSENT	ABSENT	ABSENT	ABSENT	ABSENT	PRESENT
Lactuca sativa marnavirus	ABSENT	ABSENT	ABSENT	ABSENT	ABSENT	PRESENT
Lestijarvi alphachrysovirus	ABSENT	ABSENT	ABSENT	ABSENT	ABSENT	PRESENT
Leuven Sobemo-like virus 3	ABSENT	ABSENT	ABSENT	ABSENT	ABSENT	PRESENT
Marnaviridae sp.	ABSENT	ABSENT	ABSENT	ABSENT	ABSENT	PRESENT
Merhavirus tritaeniorhynchus	ABSENT	ABSENT	ABSENT	ABSENT	ABSENT	PRESENT
Microbacterium phage Shocker	ABSENT	ABSENT	ABSENT	ABSENT	ABSENT	PRESENT
Muscodensovirus dipteran2	ABSENT	ABSENT	ABSENT	ABSENT	ABSENT	PRESENT
Negev virus	ABSENT	ABSENT	ABSENT	ABSENT	ABSENT	PRESENT
Newington virus	ABSENT	ABSENT	ABSENT	ABSENT	ABSENT	PRESENT
Ohlsrhavirus ohlsdorf	ABSENT	ABSENT	ABSENT	ABSENT	ABSENT	PRESENT
Palkane alphapartitivirus 2	ABSENT	ABSENT	ABSENT	ABSENT	ABSENT	PRESENT
Partitivirus-like Culex mosquito virus	ABSENT	ABSENT	ABSENT	ABSENT	ABSENT	PRESENT
Plasmopara viticola lesion associated virga-like virus 1	ABSENT	ABSENT	ABSENT	ABSENT	ABSENT	PRESENT
Poaceae Liege totivirus 13	ABSENT	ABSENT	ABSENT	ABSENT	ABSENT	PRESENT
Poaceae Liege totivirus 7	ABSENT	ABSENT	ABSENT	ABSENT	ABSENT	PRESENT
Pyongtaek Culex picornavirus	ABSENT	ABSENT	ABSENT	ABSENT	ABSENT	PRESENT
Sanya nodavirus 1	ABSENT	ABSENT	ABSENT	ABSENT	ABSENT	PRESENT
Sanya ochthera mantis totivirus 1	ABSENT	ABSENT	ABSENT	ABSENT	ABSENT	PRESENT
Shenzhen reo-like virus 2	ABSENT	ABSENT	ABSENT	ABSENT	ABSENT	PRESENT
Solenopsis invicta virus 2	ABSENT	ABSENT	ABSENT	ABSENT	ABSENT	PRESENT
Soybean thrips iflavirus 8	ABSENT	ABSENT	ABSENT	ABSENT	ABSENT	PRESENT
Umbelopsis ramanniana virus 4	ABSENT	ABSENT	ABSENT	ABSENT	ABSENT	PRESENT
Ustilaginoidea virens narnavirus 1	ABSENT	ABSENT	ABSENT	ABSENT	ABSENT	PRESENT
Vespula vulgaris Luteo-like virus 2	ABSENT	ABSENT	ABSENT	ABSENT	ABSENT	PRESENT
Washington bat picornavirus	ABSENT	ABSENT	ABSENT	ABSENT	ABSENT	PRESENT
Washington bat picornavirus 2	ABSENT	ABSENT	ABSENT	ABSENT	ABSENT	PRESENT
Wuhan Mosquito Virus 6	ABSENT	ABSENT	ABSENT	ABSENT	ABSENT	PRESENT
Xingshan nematode virus 6	ABSENT	ABSENT	ABSENT	ABSENT	ABSENT	PRESENT
robinz virus RP_377	ABSENT	ABSENT	ABSENT	ABSENT	ABSENT	PRESENT
